# Supplementary material for: Natural History of Nipah Virus in Hamsters: Strain, Route, and Sex-Associated Variability Characterized Using Large Datasets to Inform Pre-Clinical Study Design
Source: J Infect Dis. 2025 Oct 29;233(2):e441–53. doi: 10.1093/infdis/jiaf549 (PMC13016801; doi:10.1093/infdis/jiaf549)
Supplement: jiaf549_Supplementary_Data [file jiaf549_supplementary_data.zip]

Archive with 2 entries (2 files):
- v1_Resub_Davies_JID_SuppTables.xlsx
- v1_resub_JID_Davies_NiVAggregateAnalysis_SupMaterial.docx
