# Supplementary material for: Natural History of Nipah Virus in Hamsters: Strain, Route, and Sex-Associated Variability Characterized Using Large Datasets to Inform Pre-Clinical Study Design
Source: J Infect Dis. 2025 Oct 29;233(2):e441–53. doi: 10.1093/infdis/jiaf549 (PMC13016801; doi:10.1093/infdis/jiaf549)
Supplement: jiaf549_Supplementary_Data [file jiaf549_supplementary_data.zip › v1_Resub_Davies_JID_SuppTables.xlsx]

## Sheet: Table S1
Natural History of Nipah Virus in Hamsters: Strain, Route, and Sex-Associated Variability Characterized using Large Datasets to Inform Pre-Clinical Study Design Katherine A. Davies, Stephen R. Welch, JoAnn D. Coleman-McCray, Teresa E. Sorvillo, Virginia Aida-Ficken, Christina F. Spiropoulou, Jessica R. Spengler
Supplementary Table 1. Details of individual Syrian hamsters used for data analyses.
‘+’ indicates sample was used for indicated analysis, ‘-’ indicates sample was not used or sample was not available. ‘+*’ indicates for viral tissue load analysis, no blood sample was available, '†' indicates approximate age (days)
Animal ID	Hamster Details		Challenge Details				Study Details			Analyses performed					Previously Reported Data
	Age at day 0 (days)	Sex	Nipah strain	Route	Target Dose (TCID50)	Confirmed Dose (TCID50)	Serial	Terminal	Succumbed (day post infection)	Outcome analysis	Clinincal score	Weight	Temperature	Viral RNA tissue load	Scores, Outcome and RT-qPCR	Blood clinical chemistry	Humoral responses
2956-19-41	41	Male	Malaysia	Intranasal	1x106	8.10x105	-	+	12	+	+	+	+	+	-	-	PMID: 38064677
2956-19-42	41	Male	Malaysia	Intranasal	1x106	8.10x105	-	+	6	+	+	+	+	+	-	-	-
2956-19-43	41	Male	Malaysia	Intranasal	1x106	8.10x105	-	+	28	+	+	+	+	+	-	-	PMID: 38064677
2956-19-44	41	Male	Malaysia	Intranasal	1x106	8.10x105	-	+	5	+	+	+	+	+	-	-	-
2956-19-45	41	Female	Malaysia	Intranasal	1x106	8.10x105	-	+	11	+	+	+	+	+	-	-	PMID: 38064677
2956-19-46	41	Female	Malaysia	Intranasal	1x106	8.10x105	-	+	28	+	+	+	+	+	-	-	PMID: 38064677
2956-19-47	41	Female	Malaysia	Intranasal	1x106	8.10x105	-	+	6	+	+	+	+	+	-	-	-
2956-19-48	41	Female	Malaysia	Intranasal	1x106	8.10x105	-	+	13	+	+	+	+	+	-	-	-
3220-1-33	34	Male	Malaysia	Intranasal	1x106	9.97x105	-	+	5	-	+	+	+	+	PMID: 37540755	-	-
3220-1-35	34	Female	Malaysia	Intranasal	1x106	9.97x105	-	+	5	-	+	+	+	+	PMID: 37540755	-	-
3220-1-36	34	Female	Malaysia	Intranasal	1x106	9.97x105	-	+	4	-	+	+	+	+	PMID: 37540755	-	-
2956-12-33	42	Male	Malaysia	Intranasal	1x106	5.75x105	-	+	11	+	+	+	+	+	-	-	PMID: 38064677
2956-12-34	42	Male	Malaysia	Intranasal	1x106	5.75x105	-	+	14	+	+	+	+	+	-	-	PMID: 38064677
2956-12-35	42	Male	Malaysia	Intranasal	1x106	5.75x105	-	+	9	+	+	+	+	+	-	-	PMID: 38064677
2956-12-36	42	Male	Malaysia	Intranasal	1x106	5.75x105	-	+	10	+	+	+	+	+	-	-	PMID: 38064677
2956-12-37	42	Female	Malaysia	Intranasal	1x106	5.75x105	-	+	9	+	+	+	+	+	-	-	PMID: 38064677
2956-12-38	42	Female	Malaysia	Intranasal	1x106	5.75x105	-	+	5	+	+	+	+	+*	-	-	-
2956-12-39	42	Female	Malaysia	Intranasal	1x106	5.75x105	-	+	10	+	+	+	+	+	-	-	PMID: 38064677
2956-12-40	42	Female	Malaysia	Intranasal	1x106	5.75x105	-	+	8	+	+	+	+	+	-	-	PMID: 38064677
2956-8-41	68	Male	Malaysia	Intranasal	1x106	8.08x105	-	+	10	+	+	+	+	+	PMID: 37540755	-	-
2956-8-42	68	Male	Malaysia	Intranasal	1x106	8.08x105	-	+	28	+	+	+	+	+	PMID: 37540755	-	PMID: 38064677
2956-8-43	68	Male	Malaysia	Intranasal	1x106	8.08x105	-	+	28	+	+	+	+	+	PMID: 37540755	-	PMID: 38064677
2956-8-44	68	Male	Malaysia	Intranasal	1x106	8.08x105	-	+	28	+	+	+	+	+	PMID: 37540755	-	PMID: 38064677
2956-8-45	68	Male	Malaysia	Intranasal	1x106	8.08x105	-	+	6	+	+	+	+	+	PMID: 37540755	-	-
2956-8-46	68	Female	Malaysia	Intranasal	1x106	8.08x105	-	+	7	+	+	+	+	+	PMID: 37540755	-	PMID: 38064677
2956-8-47	68	Female	Malaysia	Intranasal	1x106	8.08x105	-	+	28	+	+	+	+	+	PMID: 37540755	-	PMID: 38064677
2956-8-48	68	Female	Malaysia	Intranasal	1x106	8.08x105	-	+	13	+	+	+	+	+	PMID: 37540755	-	PMID: 38064677
2956-8-49	68	Female	Malaysia	Intranasal	1x106	8.08x105	-	+	13	+	+	+	+	+	PMID: 37540755	-	PMID: 38064677
2956-8-50	68	Female	Malaysia	Intranasal	1x106	8.08x105	-	+	28	+	+	+	+	+	PMID: 37540755	-	PMID: 38064677
2956-7-41	39	Male	Malaysia	Intranasal	1x106	8.83x105	-	+	7	+	+	+	+	+	-	-	-
2956-7-42	39	Male	Malaysia	Intranasal	1x106	8.83x105	-	+	6	+	+	+	+	+	-	-	-
2956-7-43	39	Male	Malaysia	Intranasal	1x106	8.83x105	-	+	28	+	+	+	+	+	-	-	PMID: 38064677
2956-7-44	39	Male	Malaysia	Intranasal	1x106	8.83x105	-	+	6	+	+	+	+	+	-	-	-
2956-7-45	39	Male	Malaysia	Intranasal	1x106	8.83x105	-	+	12	+	+	-	-	+*	-	-	-
2956-7-46	39	Female	Malaysia	Intranasal	1x106	8.83x105	-	+	11	+	+	+	+	+*	-	-	PMID: 38064677
2956-7-47	39	Female	Malaysia	Intranasal	1x106	8.83x105	-	+	11	+	+	+	+	+	-	-	PMID: 38064677
2956-7-48	39	Female	Malaysia	Intranasal	1x106	8.83x105	-	+	5	+	+	+	+	+	-	-	PMID: 38064677
2956-7-49	39	Female	Malaysia	Intranasal	1x106	8.83x105	-	+	28	+	+	+	+	+	-	-	PMID: 38064677
2956-7-50	39	Female	Malaysia	Intranasal	1x106	8.83x105	-	+	5	+	+	+	+	+	-	-	PMID: 38064677
2956-2-116	40	Female	Malaysia	Intranasal	1x106	3.07x105	-	+	10	+	+	+	+	+	PMID: 35297677	PMID: 31747016	-
2956-2-117	40	Female	Malaysia	Intranasal	1x106	3.07x105	-	+	7	+	+	+	+	+	PMID: 35297677	PMID: 31747016	-
2956-2-118	40	Female	Malaysia	Intranasal	1x106	3.07x105	-	+	28	+	+	+	+	+	PMID: 35297677	PMID: 31747016	-
2956-2-119	40	Female	Malaysia	Intranasal	1x106	3.07x105	-	+	8	+	+	+	+	+	PMID: 35297677	PMID: 31747016	-
2956-2-120	40	Female	Malaysia	Intranasal	1x106	3.07x105	-	+	28	+	+	+	+	+	PMID: 35297677	PMID: 31747016	-
2956-2-121	40	Female	Malaysia	Intranasal	1x106	3.07x105	-	+	5	+	+	+	+	+	PMID: 35297677	PMID: 31747016	-
2956-2-122	40	Female	Malaysia	Intranasal	1x106	3.07x105	-	+	9	+	+	+	+	+	PMID: 35297677	PMID: 31747016	-
2956-2-123	40	Female	Malaysia	Intranasal	1x106	3.07x105	-	+	28	+	+	+	+	+	PMID: 35297677	PMID: 31747016	-
2956-2-124	40	Female	Malaysia	Intranasal	1x106	3.07x105	-	+	5	+	+	+	+	+	PMID: 35297677	PMID: 31747016	-
2956-2-125	40	Female	Malaysia	Intranasal	1x106	3.07x105	-	+	8	+	+	+	+	+	PMID: 35297677	PMID: 31747016	-
3220-3-33	56	Male	Malaysia	Intranasal	1x106	1.57x106	-	+	6	+	+	+	+	+	-	-	-
3220-3-34	56	Male	Malaysia	Intranasal	1x106	1.57x106	-	+	4	+	+	+	+	+*	-	-	-
3220-3-35	56	Male	Malaysia	Intranasal	1x106	1.57x106	-	+	10	+	+	+	+	+*	-	-	-
3220-3-36	56	Male	Malaysia	Intranasal	1x106	1.57x106	-	+	10	+	+	+	+	+	-	-	-
3220-3-37	56	Female	Malaysia	Intranasal	1x106	1.57x106	-	+	6	+	+	+	+	+*	-	-	-
3220-3-38	56	Female	Malaysia	Intranasal	1x106	1.57x106	-	+	28	+	+	+	+	+	-	-	-
3220-3-39	56	Female	Malaysia	Intranasal	1x106	1.57x106	-	+	6	+	+	+	+	+*	-	-	-
3220-3-40	56	Female	Malaysia	Intranasal	1x106	1.57x106	-	+	28	+	+	+	+	+	-	-	-
2956-1-66	41	Female	Malaysia	Intranasal	1x106	5.57x105	-	+	28	+	+	+	+	+	PMID: 35297677	PMID: 31747016	-
2956-1-67	41	Female	Malaysia	Intranasal	1x106	5.57x105	-	+	11	+	+	+	+	+	PMID: 35297677	PMID: 31747016	-
2956-1-68	41	Female	Malaysia	Intranasal	1x106	5.57x105	-	+	7	+	+	+	+	+	PMID: 35297677	PMID: 31747016	-
2956-1-69	41	Female	Malaysia	Intranasal	1x106	5.57x105	-	+	28	+	+	+	+	+	PMID: 35297677	PMID: 31747016	-
2956-1-70	41	Female	Malaysia	Intranasal	1x106	5.57x105	-	+	16	+	+	+	+	+*	PMID: 35297677	-	-
2956-1-71	41	Female	Malaysia	Intranasal	1x106	5.57x105	-	+	9	+	+	+	+	+	PMID: 35297677	PMID: 31747016	-
2956-1-72	41	Female	Malaysia	Intranasal	1x106	5.57x105	-	+	5	+	+	+	+	+	PMID: 35297677	PMID: 31747016	-
2956-1-73	41	Female	Malaysia	Intranasal	1x106	5.57x105	-	+	5	+	+	+	+	+	PMID: 35297677	PMID: 31747016	-
2956-1-74	41	Female	Malaysia	Intranasal	1x106	5.57x105	-	+	11	+	+	+	+	+	PMID: 35297677	PMID: 31747016	-
2956-1-75	41	Female	Malaysia	Intranasal	1x106	5.57x105	-	+	9	+	+	+	+	+	PMID: 35297677	PMID: 31747016	-
3419-1-1	60†	Male	Malaysia	Intranasal	1x106	8.02x105	-	+	28	+	+	+	+	+	-	-	-
3419-1-2	60†	Male	Malaysia	Intranasal	1x106	8.02x105	-	+	11	+	+	+	+	+*	-	-	-
3419-1-3	60†	Male	Malaysia	Intranasal	1x106	8.02x105	-	+	4	+	+	+	+	+*	-	-	-
3419-1-4	60†	Female	Malaysia	Intranasal	1x106	8.02x105	-	+	28	+	+	+	+	+	-	-	-
3419-1-5	60†	Female	Malaysia	Intranasal	1x106	8.02x105	-	+	14	+	+	+	+	+*	-	-	-
3419-1-6	60†	Female	Malaysia	Intranasal	1x106	8.02x105	-	+	14	+	+	+	+	+*	-	-	-
3419-1-7	60†	Female	Malaysia	Intranasal	1x106	8.02x105	-	+	14	+	+	+	+	+*	-	-	-
3419-1-8	60†	Female	Malaysia	Intranasal	1x106	8.02x105	-	+	15	+	+	+	+	+*	-	-	-
3419-1-9	60†	Female	Malaysia	Intranasal	1x106	8.02x105	-	+	10	+	+	+	+	+*	-	-	-
2956-16-97	62	Male	Malaysia	Intranasal	1x106	1.44x106	+	-	1	-	-	-	-	+	PMID: 37540755	-	PMID: 38064677
2956-16-98	62	Male	Malaysia	Intranasal	1x106	1.44x106	+	-	1	-	-	-	-	+	PMID: 37540755	-	PMID: 38064677
2956-16-101	62	Male	Malaysia	Intranasal	1x106	1.44x106	+	-	4	-	-	-	-	+	PMID: 37540755	-	PMID: 38064677
2956-16-102	62	Male	Malaysia	Intranasal	1x106	1.44x106	+	-	4	-	-	-	-	+	PMID: 37540755	-	PMID: 38064677
2956-16-105	62	Male	Malaysia	Intranasal	1x106	1.44x106	+	-	6	-	-	-	-	+	PMID: 37540755	-	PMID: 38064677
2956-16-106	62	Male	Malaysia	Intranasal	1x106	1.44x106	+	-	6	-	-	-	-	+	PMID: 37540755	-	PMID: 38064677
2956-16-109	62	Female	Malaysia	Intranasal	1x106	1.44x106	+	-	1	-	-	-	-	+	PMID: 37540755	-	PMID: 38064677
2956-16-110	62	Female	Malaysia	Intranasal	1x106	1.44x106	+	-	1	-	-	-	-	+	PMID: 37540755	-	PMID: 38064677
2956-16-113	62	Female	Malaysia	Intranasal	1x106	1.44x106	+	-	4	-	-	-	-	+	PMID: 37540755	-	PMID: 38064677
2956-16-114	62	Female	Malaysia	Intranasal	1x106	1.44x106	+	-	4	-	-	-	-	+	PMID: 37540755	-	PMID: 38064677
2956-16-117	62	Female	Malaysia	Intranasal	1x106	1.44x106	+	-	6	-	-	-	-	+	PMID: 37540755	-	PMID: 38064677
2956-16-118	62	Female	Malaysia	Intranasal	1x106	1.44x106	+	-	6	-	-	-	-	+	PMID: 37540755	-	PMID: 38064677
2956-3-51	41	Male	Malaysia	Intranasal	1x106	8.21x105	+	-	1	-	-	-	-	+	PMID: 35297677	-	PMID: 38064677
2956-3-52	41	Male	Malaysia	Intranasal	1x106	8.21x105	+	-	1	-	-	-	-	+	PMID: 35297677	-	PMID: 38064677
2956-3-53	41	Male	Malaysia	Intranasal	1x106	8.21x105	+	-	1	-	-	-	-	+	PMID: 35297677	-	-
2956-3-54	41	Male	Malaysia	Intranasal	1x106	8.21x105	+	-	4	-	-	-	-	+	PMID: 35297677	-	PMID: 38064677
2956-3-55	41	Male	Malaysia	Intranasal	1x106	8.21x105	+	-	4	-	-	-	-	+	PMID: 35297677	-	PMID: 38064677
2956-3-56	41	Female	Malaysia	Intranasal	1x106	8.21x105	+	-	1	-	-	-	-	+	PMID: 35297677	-	PMID: 38064677
2956-3-57	41	Female	Malaysia	Intranasal	1x106	8.21x105	+	-	1	-	-	-	-	+	PMID: 35297677	-	PMID: 38064677
2956-3-58	41	Female	Malaysia	Intranasal	1x106	8.21x105	+	-	4	-	-	-	-	+	PMID: 35297677	-	PMID: 38064677
2956-3-59	41	Female	Malaysia	Intranasal	1x106	8.21x105	+	-	4	-	-	-	-	+	PMID: 35297677	-	PMID: 38064677
2956-3-60	41	Female	Malaysia	Intranasal	1x106	8.21x105	+	-	4	-	-	-	-	+	PMID: 35297677	-	PMID: 38064677
3220-1-9	34	Male	Malaysia	Intranasal	1x106	9.97x105	+	-	1	-	-	-	-	+	PMID: 37540755	-	-
3220-1-10	34	Male	Malaysia	Intranasal	1x106	9.97x105	+	-	1	-	-	-	-	+	PMID: 37540755	-	-
3220-1-21	34	Male	Malaysia	Intranasal	1x106	9.97x105	+	-	3	-	-	-	-	+	PMID: 37540755	-	-
3220-1-22	34	Male	Malaysia	Intranasal	1x106	9.97x105	+	-	3	-	-	-	-	+	PMID: 37540755	-	-
3220-1-34	34	Male	Malaysia	Intranasal	1x106	9.97x105	+	-	7	-	-	-	-	+	PMID: 37540755	-	-
3220-1-11	34	Female	Malaysia	Intranasal	1x106	9.97x105	+	-	1	-	-	-	-	+	PMID: 37540755	-	-
3220-1-12	34	Female	Malaysia	Intranasal	1x106	9.97x105	+	-	1	-	-	-	-	+	PMID: 37540755	-	-
3220-1-23	34	Female	Malaysia	Intranasal	1x106	9.97x105	+	-	3	-	-	-	-	+	PMID: 37540755	-	-
3220-1-24	34	Female	Malaysia	Intranasal	1x106	9.97x105	+	-	3	-	-	-	-	+	PMID: 37540755	-	-
3220-3-1	56	Male	Malaysia	Intranasal	1x106	1.57x106	+	-	4	-	-	-	-	+	-	-	-
3220-3-2	56	Male	Malaysia	Intranasal	1x106	1.57x106	+	-	4	-	-	-	-	+	-	-	-
3220-3-3	56	Male	Malaysia	Intranasal	1x106	1.57x106	+	-	4	-	-	-	-	+	-	-	-
3220-3-4	56	Male	Malaysia	Intranasal	1x106	1.57x106	+	-	4	-	-	-	-	+	-	-	-
3220-3-5	56	Female	Malaysia	Intranasal	1x106	1.57x106	+	-	4	-	-	-	-	+	-	-	-
3220-3-6	56	Female	Malaysia	Intranasal	1x106	1.57x106	+	-	4	-	-	-	-	+	-	-	-
3220-3-7	56	Female	Malaysia	Intranasal	1x106	1.57x106	+	-	4	-	-	-	-	+	-	-	-
3220-3-8	56	Female	Malaysia	Intranasal	1x106	1.57x106	+	-	4	-	-	-	-	+	-	-	-
2798-1-21	47	Female	Malaysia	Intranasal	1x107	4.64x107	-	+	5	+	-	-	-	-	-	-	-
2798-1-22	47	Female	Malaysia	Intranasal	1x107	4.64x107	-	+	5	+	-	-	-	-	-	-	-
2798-1-23	47	Female	Malaysia	Intranasal	1x107	4.64x107	-	+	4	+	-	-	-	-	-	-	-
2798-1-24	47	Female	Malaysia	Intranasal	1x107	4.64x107	-	+	5	+	-	-	-	-	-	-	-
2798-1-25	47	Female	Malaysia	Intranasal	1x107	4.64x107	-	+	11	+	-	-	-	-	-	-	-
2798-3-40	38	Female	Malaysia	Intranasal	1x103	1.26x103	-	+	28	+	-	-	-	-	PMID: 35297677	PMID: 31747016	PMID: 38064677
2798-3-41	38	Female	Malaysia	Intranasal	1x103	1.26x103	-	+	28	+	-	-	-	-	PMID: 35297677	PMID: 31747016	PMID: 38064677
2798-3-42	38	Female	Malaysia	Intranasal	1x103	1.26x103	-	+	28	+	-	-	-	-	PMID: 35297677	PMID: 31747016	PMID: 38064677
2798-3-43	38	Female	Malaysia	Intranasal	1x103	1.26x103	-	+	28	+	-	-	-	-	PMID: 35297677	PMID: 31747016	PMID: 38064677
2798-3-44	38	Female	Malaysia	Intranasal	1x103	1.26x103	-	+	10	+	-	-	-	-	PMID: 35297677	PMID: 31747016	PMID: 38064677
2798-3-45	38	Female	Malaysia	Intranasal	1x103	1.26x103	-	+	28	+	-	-	-	-	PMID: 35297677	PMID: 31747016	PMID: 38064677
2798-3-46	38	Female	Malaysia	Intranasal	1x103	1.26x103	-	+	28	+	-	-	-	-	PMID: 35297677	PMID: 31747016	PMID: 38064677
2798-3-47	38	Female	Malaysia	Intranasal	1x103	1.26x103	-	+	28	+	-	-	-	-	PMID: 35297677	PMID: 31747016	PMID: 38064677
2798-3-48	38	Female	Malaysia	Intranasal	1x103	1.26x103	-	+	28	+	-	-	-	-	PMID: 35297677	PMID: 31747016	PMID: 38064677
2798-3-49	38	Female	Malaysia	Intranasal	1x105	1.00x105	-	+	28	+	-	-	-	-	PMID: 35297677	PMID: 31747016	PMID: 38064677
2798-3-50	38	Female	Malaysia	Intranasal	1x105	1.00x105	-	+	28	+	-	-	-	-	PMID: 35297677	PMID: 31747016	PMID: 38064677
2798-3-51	38	Female	Malaysia	Intranasal	1x105	1.00x105	-	+	13	+	-	-	-	-	PMID: 35297677	PMID: 31747016	PMID: 38064677
2798-3-52	38	Female	Malaysia	Intranasal	1x105	1.00x105	-	+	28	+	-	-	-	-	PMID: 35297677	PMID: 31747016	PMID: 38064677
2798-3-53	38	Female	Malaysia	Intranasal	1x105	1.00x105	-	+	28	+	-	-	-	-	PMID: 35297677	PMID: 31747016	PMID: 38064677
2798-3-54	38	Female	Malaysia	Intranasal	1x105	1.00x105	-	+	8	+	-	-	-	-	PMID: 35297677	PMID: 31747016	PMID: 38064677
2798-3-55	38	Female	Malaysia	Intranasal	1x105	1.00x105	-	+	14	+	-	-	-	-	PMID: 35297677	PMID: 31747016	PMID: 38064677
2798-3-56	38	Female	Malaysia	Intranasal	1x105	1.00x105	-	+	8	+	-	-	-	-	PMID: 35297677	PMID: 31747016	PMID: 38064677
2798-3-57	38	Female	Malaysia	Intranasal	1x107	8.39x106	-	+	4	+	-	-	-	-	PMID: 35297677	PMID: 31747016	PMID: 38064677
2798-3-58	38	Female	Malaysia	Intranasal	1x107	8.39x106	-	+	4	+	-	-	-	-	PMID: 35297677	PMID: 31747016	PMID: 38064677
2798-3-59	38	Female	Malaysia	Intranasal	1x107	8.39x106	-	+	4	+	-	-	-	-	PMID: 35297677	PMID: 31747016	-
2798-3-60	38	Female	Malaysia	Intranasal	1x107	8.39x106	-	+	4	+	-	-	-	-	PMID: 35297677	PMID: 31747016	PMID: 38064677
2798-3-61	38	Female	Malaysia	Intranasal	1x107	8.39x106	-	+	4	+	-	-	-	-	PMID: 35297677	PMID: 31747016	PMID: 38064677
2798-3-62	38	Female	Malaysia	Intranasal	1x107	8.39x106	-	+	28	+	-	-	-	-	PMID: 35297677	PMID: 31747016	PMID: 38064677
2798-3-63	38	Female	Malaysia	Intranasal	1x107	8.39x106	-	+	6	+	-	-	-	-	PMID: 35297677	-	-
2798-3-64	38	Female	Malaysia	Intranasal	1x107	8.39x106	-	+	11	+	-	-	-	-	PMID: 35297677	PMID: 31747016	PMID: 38064677
2798-3-65	38	Female	Malaysia	Intranasal	1x107	8.39x106	-	+	5	+	-	-	-	-	PMID: 35297677	PMID: 31747016	-
2956-11-51	62	Male	Malaysia	Intraperitoneal	1x104	1.30x104	-	+	8	+	+	+	+	+	-	-	PMID: 38064677
2956-11-52	62	Male	Malaysia	Intraperitoneal	1x104	1.30x104	-	+	10	+	+	+	+	+	-	-	PMID: 38064677
2956-11-53	62	Male	Malaysia	Intraperitoneal	1x104	1.30x104	-	+	10	+	+	+	+	+	-	-	PMID: 38064677
2956-11-54	62	Male	Malaysia	Intraperitoneal	1x104	1.30x104	-	+	9	+	+	+	+	+	-	-	PMID: 38064677
2956-11-55	62	Male	Malaysia	Intraperitoneal	1x104	1.30x104	-	+	6	+	+	+	+	+	-	-	PMID: 38064677
2956-11-56	62	Female	Malaysia	Intraperitoneal	1x104	1.30x104	-	+	8	+	+	+	+	+	-	-	PMID: 38064677
2956-11-57	62	Female	Malaysia	Intraperitoneal	1x104	1.30x104	-	+	7	+	+	+	+	+	-	-	PMID: 38064677
2956-11-58	62	Female	Malaysia	Intraperitoneal	1x104	1.30x104	-	+	9	+	+	+	+	+	-	-	PMID: 38064677
2956-11-59	62	Female	Malaysia	Intraperitoneal	1x104	1.30x104	-	+	8	+	+	+	+	+	-	-	PMID: 38064677
2956-6-61	35	Male	Malaysia	Intraperitoneal	1x104	7.00x103	-	+	7	+	+	+	+	-	PMID: 35297677	-	-
2956-6-62	35	Male	Malaysia	Intraperitoneal	1x104	7.00x103	-	+	8	+	+	+	+	-	PMID: 35297677	-	-
2956-6-63	35	Male	Malaysia	Intraperitoneal	1x104	7.00x103	-	+	8	+	+	+	+	-	PMID: 35297677	-	-
2956-6-64	35	Male	Malaysia	Intraperitoneal	1x104	7.00x103	-	+	7	+	+	+	+	-	PMID: 35297677	-	-
2956-6-65	35	Male	Malaysia	Intraperitoneal	1x104	7.00x103	-	+	6	+	+	+	+	-	PMID: 35297677	-	-
2956-6-66	35	Female	Malaysia	Intraperitoneal	1x104	7.00x103	-	+	5	+	+	-	-	-	PMID: 35297677	-	-
2956-6-67	35	Female	Malaysia	Intraperitoneal	1x104	7.00x103	-	+	8	+	+	-	-	-	PMID: 35297677	-	-
2956-6-68	35	Female	Malaysia	Intraperitoneal	1x104	7.00x103	-	+	6	+	+	+	+	-	PMID: 35297677	-	-
2956-6-69	35	Female	Malaysia	Intraperitoneal	1x104	7.00x103	-	+	6	+	+	-	-	-	PMID: 35297677	-	-
2956-6-70	35	Female	Malaysia	Intraperitoneal	1x104	7.00x103	-	+	6	+	+	+	+	-	PMID: 35297677	-	-
3220-8-41	34	Male	Malaysia	Intraperitoneal	1x104	6.74x103	-	+	6	+	+	+	+	+	-	-	-
3220-8-43	34	Male	Malaysia	Intraperitoneal	1x104	6.74x103	-	+	6	+	+	+	+	+	-	-	-
3220-8-44	34	Male	Malaysia	Intraperitoneal	1x104	6.74x103	-	+	6	+	+	+	+	+	-	-	-
3220-8-48	34	Female	Malaysia	Intraperitoneal	1x104	6.74x103	-	+	6	+	+	+	+	+	-	-	-
3220-8-50	34	Female	Malaysia	Intraperitoneal	1x104	6.74x103	-	+	6	+	+	+	+	+	-	-	-
2928-1-21	75	Female	Malaysia	Intraperitoneal	1x104	3.43x104	-	+	6	+	+	+	+	+	PMID: 35297677; PMID: 31751453	-	-
2928-1-22	75	Female	Malaysia	Intraperitoneal	1x104	3.43x104	-	+	10	+	+	+	+	+	PMID: 35297677; PMID: 31751453	PMID: 31747016	-
2928-1-23	75	Female	Malaysia	Intraperitoneal	1x104	3.43x104	-	+	6	+	+	+	+	+	PMID: 35297677; PMID: 31751453	PMID: 31747016	-
2928-1-24	75	Female	Malaysia	Intraperitoneal	1x104	3.43x104	-	+	10	+	+	+	+	+	PMID: 35297677; PMID: 31751453	PMID: 31747016	-
2928-1-25	75	Female	Malaysia	Intraperitoneal	1x104	3.43x104	-	+	8	+	+	+	+	+	PMID: 35297677; PMID: 31751453	PMID: 31747016	-
2928-1-26	75	Female	Malaysia	Intraperitoneal	1x104	3.43x104	-	+	6	+	+	-	-	+*	PMID: 35297677; PMID: 31751453	-	-
2928-1-27	75	Female	Malaysia	Intraperitoneal	1x104	3.43x104	-	+	8	+	+	+	+	+	PMID: 35297677; PMID: 31751453	PMID: 31747016	-
2928-1-28	75	Female	Malaysia	Intraperitoneal	1x104	3.43x104	-	+	8	+	+	+	+	+	PMID: 35297677; PMID: 31751453	PMID: 31747016	-
2928-1-29	75	Female	Malaysia	Intraperitoneal	1x104	3.43x104	-	+	7	+	+	+	+	+*	PMID: 35297677; PMID: 31751453	-	-
2928-1-30	75	Female	Malaysia	Intraperitoneal	1x104	3.43x104	-	+	5	+	+	+	+	+	PMID: 35297677; PMID: 31751453	PMID: 31747016	-
2956-17-17	62	Male	Malaysia	Intraperitoneal	1x104	1.44x104	-	+	9	+	+	+	+	+	-	-	PMID: 38064677
2956-17-18	62	Male	Malaysia	Intraperitoneal	1x104	1.44x104	-	+	6	+	+	+	+	+*	-	-	-
2956-17-19	62	Male	Malaysia	Intraperitoneal	1x104	1.44x104	-	+	6	+	+	+	+	+	-	-	PMID: 38064677
2956-17-20	62	Male	Malaysia	Intraperitoneal	1x104	1.44x104	-	+	6	+	+	+	+	+*	-	-	-
2956-17-21	62	Female	Malaysia	Intraperitoneal	1x104	1.44x104	-	+	5	+	+	+	+	+*	-	-	-
2956-17-22	62	Female	Malaysia	Intraperitoneal	1x104	1.44x104	+	-	9	-	-	-	-	+	-	-	PMID: 38064677
2956-16-99	62	Male	Malaysia	Intraperitoneal	1x104	1.44x104	+	-	1	-	-	-	-	+	PMID: 37540755	-	PMID: 38064677
2956-16-100	62	Male	Malaysia	Intraperitoneal	1x104	1.44x104	+	-	1	-	-	-	-	+	PMID: 37540755	-	PMID: 38064677
2956-16-103	62	Male	Malaysia	Intraperitoneal	1x104	1.44x104	+	-	4	-	-	-	-	+	PMID: 37540755	-	PMID: 38064677
2956-16-104	62	Male	Malaysia	Intraperitoneal	1x104	1.44x104	+	-	4	-	-	-	-	+	PMID: 37540755	-	PMID: 38064677
2956-16-107	62	Male	Malaysia	Intraperitoneal	1x104	1.44x104	+	-	6	-	-	-	-	+	PMID: 37540755	-	PMID: 38064677
2956-16-108	62	Male	Malaysia	Intraperitoneal	1x104	1.44x104	+	-	6	-	-	-	-	+	PMID: 37540755	-	PMID: 38064677
2956-16-111	62	Female	Malaysia	Intraperitoneal	1x104	1.44x104	+	-	1	-	-	-	-	+	PMID: 37540755	-	PMID: 38064677
2956-16-112	62	Female	Malaysia	Intraperitoneal	1x104	1.44x104	+	-	1	-	-	-	-	+	PMID: 37540755	-	PMID: 38064677
2956-16-115	62	Female	Malaysia	Intraperitoneal	1x104	1.44x104	+	-	4	-	-	-	-	+	PMID: 37540755	-	PMID: 38064677
2956-16-116	62	Female	Malaysia	Intraperitoneal	1x104	1.44x104	+	-	4	-	-	-	-	+	PMID: 37540755	-	PMID: 38064677
2956-16-119	62	Female	Malaysia	Intraperitoneal	1x104	1.44x104	+	-	6	-	-	-	-	+	PMID: 37540755	-	PMID: 38064677
2956-16-120	62	Female	Malaysia	Intraperitoneal	1x104	1.44x104	+	-	6	-	-	-	-	+	PMID: 37540755	-	PMID: 38064677
3220-8-1	34	Male	Malaysia	Intraperitoneal	1x104	8.05x104	+	-	1	-	-	-	-	+	-	-	-
3220-8-2	34	Male	Malaysia	Intraperitoneal	1x104	8.05x104	+	-	1	-	-	-	-	+	-	-	-
3220-8-3	34	Male	Malaysia	Intraperitoneal	1x104	8.05x104	+	-	1	-	-	-	-	+	-	-	-
3220-8-4	34	Male	Malaysia	Intraperitoneal	1x104	8.05x104	+	-	1	-	-	-	-	+	-	-	-
3220-8-5	34	Male	Malaysia	Intraperitoneal	1x104	8.05x104	+	-	1	-	-	-	-	+	-	-	-
3220-8-6	34	Female	Malaysia	Intraperitoneal	1x104	8.05x104	+	-	1	-	-	-	-	+	-	-	-
3220-8-7	34	Female	Malaysia	Intraperitoneal	1x104	8.05x104	+	-	1	-	-	-	-	+	-	-	-
3220-8-8	34	Female	Malaysia	Intraperitoneal	1x104	8.05x104	+	-	1	-	-	-	-	+	-	-	-
3220-8-9	34	Female	Malaysia	Intraperitoneal	1x104	8.05x104	+	-	1	-	-	-	-	+	-	-	-
3220-8-10	34	Female	Malaysia	Intraperitoneal	1x104	8.05x104	+	-	1	-	-	-	-	+	-	-	-
3220-8-21	34	Male	Malaysia	Intraperitoneal	1x104	8.05x104	+	-	4	-	-	-	-	+	-	-	-
3220-8-22	34	Male	Malaysia	Intraperitoneal	1x104	8.05x104	+	-	4	-	-	-	-	+	-	-	-
3220-8-23	34	Male	Malaysia	Intraperitoneal	1x104	8.05x104	+	-	4	-	-	-	-	+	-	-	-
3220-8-24	34	Male	Malaysia	Intraperitoneal	1x104	8.05x104	+	-	4	-	-	-	-	+	-	-	-
3220-8-25	34	Male	Malaysia	Intraperitoneal	1x104	8.05x104	+	-	4	-	-	-	-	+	-	-	-
3220-8-26	34	Female	Malaysia	Intraperitoneal	1x104	8.05x104	+	-	4	-	-	-	-	+	-	-	-
3220-8-27	34	Female	Malaysia	Intraperitoneal	1x104	8.05x104	+	-	4	-	-	-	-	+	-	-	-
3220-8-28	34	Female	Malaysia	Intraperitoneal	1x104	8.05x104	+	-	4	-	-	-	-	+	-	-	-
3220-8-29	34	Female	Malaysia	Intraperitoneal	1x104	8.05x104	+	-	4	-	-	-	-	+	-	-	-
3220-8-30	34	Female	Malaysia	Intraperitoneal	1x104	8.05x104	+	-	4	-	-	-	-	+	-	-	-
3220-8-42	34	Male	Malaysia	Intraperitoneal	1x104	8.05x104	+	-	6	-	-	-	-	+	-	-	-
3220-8-45	34	Male	Malaysia	Intraperitoneal	1x104	8.05x104	+	-	6	-	-	-	-	+	-	-	-
3220-8-46	34	Female	Malaysia	Intraperitoneal	1x104	8.05x104	+	-	6	-	-	-	-	+	-	-	-
3220-8-47	34	Female	Malaysia	Intraperitoneal	1x104	8.05x104	+	-	6	-	-	-	-	+	-	-	-
3220-8-49	34	Female	Malaysia	Intraperitoneal	1x104	8.05x104	+	-	6	-	-	-	-	+	-	-	-
2956-1-32	41	Female	Malaysia	Intraperitoneal	1x103	1.47x103	-	+	8	+	-	-	-	-	PMID: 35297677	-	-
2956-1-33	41	Female	Malaysia	Intraperitoneal	1x103	1.47x103	-	+	7	+	-	-	-	-	PMID: 35297677	-	-
2956-1-34	41	Female	Malaysia	Intraperitoneal	1x103	1.47x103	-	+	9	+	-	-	-	-	PMID: 35297677	-	-
2956-1-35	41	Female	Malaysia	Intraperitoneal	1x103	1.47x103	-	+	8	+	-	-	-	-	PMID: 35297677	-	-
2956-1-36	41	Female	Malaysia	Intraperitoneal	1x103	1.47x103	-	+	7	+	-	-	-	-	PMID: 35297677	-	-
2956-1-37	41	Female	Malaysia	Intraperitoneal	1x103	1.47x103	-	+	7	+	-	-	-	-	PMID: 35297677	-	-
2956-1-38	41	Female	Malaysia	Intraperitoneal	1x103	1.47x103	-	+	28	+	-	-	-	-	PMID: 35297677	-	-
2956-1-39	41	Female	Malaysia	Intraperitoneal	1x103	1.47x103	-	+	8	+	-	-	-	-	PMID: 35297677	-	-
2956-1-40	41	Female	Malaysia	Intraperitoneal	1x103	1.47x103	-	+	7	+	-	-	-	-	PMID: 35297677	-	-
2956-1-41	41	Female	Malaysia	Intraperitoneal	1x103	1.47x103	-	+	11	+	-	-	-	-	PMID: 35297677	-	-
2956-2-106	40	Female	Malaysia	Intraperitoneal	1x103	1.42x103	-	+	28	+	-	-	-	-	PMID: 35297677	PMID: 31747016	-
2956-2-107	40	Female	Malaysia	Intraperitoneal	1x103	1.42x103	-	+	6	+	-	-	-	-	PMID: 35297677	-	-
2956-2-108	40	Female	Malaysia	Intraperitoneal	1x103	1.42x103	-	+	6	+	-	-	-	-	PMID: 35297677	PMID: 31747016	-
2956-2-109	40	Female	Malaysia	Intraperitoneal	1x103	1.42x103	-	+	7	+	-	-	-	-	PMID: 35297677	-	-
2956-2-110	40	Female	Malaysia	Intraperitoneal	1x103	1.42x103	-	+	6	+	-	-	-	-	PMID: 35297677	-	-
2956-2-111	40	Female	Malaysia	Intraperitoneal	1x103	1.42x103	-	+	7	+	-	-	-	-	PMID: 35297677	PMID: 31747016	-
2956-2-112	40	Female	Malaysia	Intraperitoneal	1x103	1.42x103	-	+	6	+	-	-	-	-	PMID: 35297677	PMID: 31747016	-
2956-2-113	40	Female	Malaysia	Intraperitoneal	1x103	1.42x103	-	+	7	+	-	-	-	-	PMID: 35297677	PMID: 31747016	-
2956-2-114	40	Female	Malaysia	Intraperitoneal	1x103	1.42x103	-	+	6	+	-	-	-	-	PMID: 35297677	PMID: 31747016	-
2956-2-115	40	Female	Malaysia	Intraperitoneal	1x103	1.42x103	-	+	7	+	-	-	-	-	PMID: 35297677	-	-
2956-12-73	42	Male	Bangladesh	Intranasal	1x106	2.32x105	-	+	28	+	+	+	+	+	-	-	PMID: 38064677
2956-12-74	42	Male	Bangladesh	Intranasal	1x106	2.32x105	-	+	15	+	+	+	+	+	-	-	PMID: 38064677
2956-12-75	42	Male	Bangladesh	Intranasal	1x106	2.32x105	-	+	5	+	+	+	+	+	-	-	PMID: 38064677
2956-12-76	42	Male	Bangladesh	Intranasal	1x106	2.32x105	-	+	15	+	+	+	+	+	-	-	PMID: 38064677
2956-12-77	42	Female	Bangladesh	Intranasal	1x106	2.32x105	-	+	3	+	+	-	-	+*	-	-	-
2956-12-78	42	Female	Bangladesh	Intranasal	1x106	2.32x105	-	+	9	-	+	+	+	+	-	-	PMID: 38064677
2956-12-79	42	Female	Bangladesh	Intranasal	1x106	2.32x105	-	+	6	+	+	+	+	+*	-	-	-
2956-12-80	42	Female	Bangladesh	Intranasal	1x106	2.32x105	-	+	28	+	+	+	+	+	-	-	PMID: 38064677
3220-2-71	38	Male	Bangladesh	Intranasal	1x106	5.95x105	-	+	10	+	+	+	+	+	PMID: 39326503	-	-
3220-2-72	38	Male	Bangladesh	Intranasal	1x106	5.95x105	-	+	4	+	+	+	+	+*	PMID: 39326503	-	-
3220-2-73	38	Male	Bangladesh	Intranasal	1x106	5.95x105	-	+	9	+	+	+	+	+	PMID: 39326503	-	-
3220-2-74	38	Male	Bangladesh	Intranasal	1x106	5.95x105	-	+	11	+	+	+	+	+	PMID: 39326503	-	-
3220-2-75	38	Male	Bangladesh	Intranasal	1x106	5.95x105	-	+	4	+	+	+	+	+*	PMID: 39326503	-	-
3220-2-76	38	Female	Bangladesh	Intranasal	1x106	5.95x105	-	+	6	+	+	+	+	+*	PMID: 39326503	-	-
3220-2-77	38	Female	Bangladesh	Intranasal	1x106	5.95x105	-	+	3	+	+	+	+	+*	PMID: 39326503	-	-
3220-2-78	38	Female	Bangladesh	Intranasal	1x106	5.95x105	-	+	6	+	+	+	+	+	PMID: 39326503	-	-
3220-2-79	38	Female	Bangladesh	Intranasal	1x106	5.95x105	-	+	3	+	+	+	+	+*	PMID: 39326503	-	-
3220-2-80	38	Female	Bangladesh	Intranasal	1x106	5.95x105	-	+	6	+	+	+	+	+*	PMID: 39326503	-	-
2956-5-21	45	Male	Bangladesh	Intranasal	1x106	1.39x106	-	+	12	+	+	+	+	+	-	-	PMID: 38064677
2956-5-22	45	Male	Bangladesh	Intranasal	1x106	1.39x106	-	+	7	+	+	+	+	+*	-	-	-
2956-5-23	45	Male	Bangladesh	Intranasal	1x106	1.39x106	-	+	6	+	+	+	+	+	-	-	PMID: 38064677
2956-5-24	45	Male	Bangladesh	Intranasal	1x106	1.39x106	-	+	14	+	+	+	+	+	-	-	PMID: 38064677
2956-5-25	45	Male	Bangladesh	Intranasal	1x106	1.39x106	-	+	4	+	+	+	+	+	-	-	PMID: 38064677
2956-5-26	45	Female	Bangladesh	Intranasal	1x106	1.39x106	-	+	6	+	+	+	+	+*	-	-	-
2956-5-27	45	Female	Bangladesh	Intranasal	1x106	1.39x106	-	+	28	+	+	+	+	+	-	-	PMID: 38064677
2956-5-28	45	Female	Bangladesh	Intranasal	1x106	1.39x106	-	+	4	-	+	-	-	+*	-	-	-
2956-5-29	45	Female	Bangladesh	Intranasal	1x106	1.39x106	-	+	6	+	+	+	+	+	-	-	PMID: 38064677
2956-5-30	45	Female	Bangladesh	Intranasal	1x106	1.39x106	-	+	10	+	+	+	+	+	-	-	PMID: 38064677
3220-8-61	34	Male	Bangladesh	Intranasal	1x106	2.35x106	-	+	3	+	+	+	+	+*	-	-	-
2956-13-33	63	Male	Bangladesh	Intranasal	1x106	1.31x106	-	+	13	+	+	+	+	+	-	-	PMID: 38064677
2956-13-34	63	Male	Bangladesh	Intranasal	1x106	1.31x106	-	+	10	+	+	+	+	+	-	-	PMID: 38064677
2956-13-35	63	Male	Bangladesh	Intranasal	1x106	1.31x106	-	+	10	+	+	+	+	+	-	-	PMID: 38064677
2956-13-36	63	Male	Bangladesh	Intranasal	1x106	1.31x106	-	+	10	+	+	+	+	+	-	-	PMID: 38064677
2956-13-37	63	Female	Bangladesh	Intranasal	1x106	1.31x106	-	+	14	+	+	+	+	+	-	-	PMID: 38064677
2956-13-38	63	Female	Bangladesh	Intranasal	1x106	1.31x106	-	+	4	+	+	+	+	+*	-	-	-
2956-13-39	63	Female	Bangladesh	Intranasal	1x106	1.31x106	-	+	4	+	+	+	+	+	-	-	PMID: 38064677
2956-13-40	63	Female	Bangladesh	Intranasal	1x106	1.31x106	-	+	5	-	+	+	+	+	-	-	PMID: 38064677
2956-5-31	45	Male	Bangladesh	Intranasal	1x106	1.39x106	+	-	1	-	-	-	-	+	-	-	PMID: 38064677
2956-5-32	45	Male	Bangladesh	Intranasal	1x106	1.39x106	+	-	1	-	-	-	-	+	-	-	PMID: 38064677
2956-5-33	45	Male	Bangladesh	Intranasal	1x106	1.39x106	+	-	1	-	-	-	-	+	-	-	PMID: 38064677
2956-5-34	45	Female	Bangladesh	Intranasal	1x106	1.39x106	+	-	4	-	-	-	-	+	-	-	PMID: 38064677
2956-5-35	45	Female	Bangladesh	Intranasal	1x106	1.39x106	+	-	4	-	-	-	-	+	-	-	PMID: 38064677
2956-5-36	45	Male	Bangladesh	Intranasal	1x106	1.39x106	+	-	1	-	-	-	-	+	-	-	PMID: 38064677
2956-5-37	45	Male	Bangladesh	Intranasal	1x106	1.39x106	+	-	1	-	-	-	-	+	-	-	PMID: 38064677
2956-5-38	45	Female	Bangladesh	Intranasal	1x106	1.39x106	+	-	4	-	-	-	-	+	-	-	PMID: 38064677
2956-5-39	45	Female	Bangladesh	Intranasal	1x106	1.39x106	+	-	4	-	-	-	-	+	-	-	PMID: 38064677
2956-5-40	45	Female	Bangladesh	Intranasal	1x106	1.39x106	+	-	4	-	-	-	-	+	-	-	PMID: 38064677
3220-2-1	38	Male	Bangladesh	Intranasal	1x106	5.95x105	+	-	1	-	-	-	-	+	-	-	-
3220-2-2	38	Male	Bangladesh	Intranasal	1x106	5.95x105	+	-	1	-	-	-	-	+	-	-	-
3220-2-3	38	Male	Bangladesh	Intranasal	1x106	5.95x105	+	-	1	-	-	-	-	+	-	-	-
3220-2-11	38	Male	Bangladesh	Intranasal	1x106	5.95x105	+	-	2	-	-	-	-	+	-	-	-
3220-2-12	38	Male	Bangladesh	Intranasal	1x106	5.95x105	+	-	2	-	-	-	-	+	-	-	-
3220-2-4	38	Female	Bangladesh	Intranasal	1x106	5.95x105	+	-	1	-	-	-	-	+	-	-	-
3220-2-5	38	Female	Bangladesh	Intranasal	1x106	5.95x105	+	-	1	-	-	-	-	+	-	-	-
3220-2-13	38	Female	Bangladesh	Intranasal	1x106	5.95x105	+	-	2	-	-	-	-	+	-	-	-
3220-2-14	38	Female	Bangladesh	Intranasal	1x106	5.95x105	+	-	2	-	-	-	-	+	-	-	-
3220-2-15	38	Female	Bangladesh	Intranasal	1x106	5.95x105	+	-	2	-	-	-	-	+	-	-	-
3220-2-21	38	Male	Bangladesh	Intranasal	1x106	5.95x105	+	-	3	-	-	-	-	+	-	-	-
3220-2-22	38	Male	Bangladesh	Intranasal	1x106	5.95x105	+	-	3	-	-	-	-	+	-	-	-
3220-2-23	38	Male	Bangladesh	Intranasal	1x106	5.95x105	+	-	3	-	-	-	-	+	-	-	-
3220-2-31	38	Male	Bangladesh	Intranasal	1x106	5.95x105	+	-	4	-	-	-	-	+	-	-	-
3220-2-32	38	Male	Bangladesh	Intranasal	1x106	5.95x105	+	-	4	-	-	-	-	+	-	-	-
3220-2-24	38	Female	Bangladesh	Intranasal	1x106	5.95x105	+	-	3	-	-	-	-	+	-	-	-
3220-2-25	38	Female	Bangladesh	Intranasal	1x106	5.95x105	+	-	3	-	-	-	-	+	-	-	-
3220-2-33	38	Female	Bangladesh	Intranasal	1x106	5.95x105	+	-	4	-	-	-	-	+	-	-	-
3220-2-34	38	Female	Bangladesh	Intranasal	1x106	5.95x105	+	-	4	-	-	-	-	+	-	-	-
3220-2-35	38	Female	Bangladesh	Intranasal	1x106	5.95x105	+	-	4	-	-	-	-	+	-	-	-
3220-8-62	34	Male	Bangladesh	Intranasal	1x106	2.35x106	+	-	6	-	-	-	-	+	-	-	-
3220-8-63	34	Male	Bangladesh	Intranasal	1x106	2.35x106	+	-	6	-	-	-	-	+	-	-	-
3220-8-64	34	Male	Bangladesh	Intranasal	1x106	2.35x106	+	-	6	-	-	-	-	+	-	-	-
3220-8-65	34	Male	Bangladesh	Intranasal	1x106	2.35x106	+	-	6	-	-	-	-	+	-	-	-
3220-8-66	34	Female	Bangladesh	Intranasal	1x106	2.35x106	+	-	6	-	-	-	-	+	-	-	-
3220-8-67	34	Female	Bangladesh	Intranasal	1x106	2.35x106	+	-	6	-	-	-	-	+	-	-	-
3220-8-68	34	Female	Bangladesh	Intranasal	1x106	2.35x106	+	-	6	-	-	-	-	+	-	-	-
3220-8-69	34	Female	Bangladesh	Intranasal	1x106	2.35x106	+	-	6	-	-	-	-	+	-	-	-
3220-8-70	34	Female	Bangladesh	Intranasal	1x106	2.35x106	+	-	6	-	-	-	-	+	-	-	-
2798-2-56	45	Female	Bangladesh	Intranasal	1x107	1.11x107	-	+	6	+	-	-	-	-	PMID: 32037447	-	-
2798-2-57	45	Female	Bangladesh	Intranasal	1x107	1.11x107	-	+	6	+	-	-	-	-	PMID: 32037447	-	-
2798-2-58	45	Female	Bangladesh	Intranasal	1x107	1.11x107	-	+	10	+	-	-	-	-	PMID: 32037447	-	-
2798-2-59	45	Female	Bangladesh	Intranasal	1x107	1.11x107	-	+	3	+	-	-	-	-	PMID: 32037447	-	-
2798-2-60	45	Female	Bangladesh	Intranasal	1x107	1.11x107	-	+	2	+	-	-	-	-	PMID: 32037447	-	-
2798-2-61	45	Female	Bangladesh	Intranasal	1x107	1.11x107	-	+	3	+	-	-	-	-	PMID: 32037447	-	-
2798-2-62	45	Female	Bangladesh	Intranasal	1x107	1.11x107	-	+	6	+	-	-	-	-	PMID: 32037447	-	-
2798-2-63	45	Female	Bangladesh	Intranasal	1x107	1.11x107	-	+	12	+	-	-	-	-	PMID: 32037447	-	-
2798-2-64	45	Female	Bangladesh	Intranasal	1x107	1.11x107	-	+	6	+	-	-	-	-	PMID: 32037447	-	-
2798-2-65	45	Female	Bangladesh	Intranasal	1x107	1.11x107	-	+	3	+	-	-	-	-	PMID: 32037447	-	-
2798-1-6	47	Female	Bangladesh	Intranasal	1x107	3.16x107	-	+	11	+	-	-	-	-	-	-	-
2798-1-7	47	Female	Bangladesh	Intranasal	1x107	3.16x107	-	+	10	+	-	-	-	-	-	-	-
2798-1-8	47	Female	Bangladesh	Intranasal	1x107	3.16x107	-	+	6	+	-	-	-	-	-	-	-
2798-1-9	47	Female	Bangladesh	Intranasal	1x107	3.16x107	-	+	4	+	-	-	-	-	-	-	-
2798-1-10	47	Female	Bangladesh	Intranasal	1x107	3.16x107	-	+	28	+	-	-	-	-	-	-	-
3220-2-61	38	Male	Bangladesh	Intranasal	1x105	6.57x104	-	+	15	+	-	-	-	-	-	-	-
3220-2-62	38	Male	Bangladesh	Intranasal	1x105	6.57x104	-	+	7	+	-	-	-	-	-	-	-
3220-2-63	38	Male	Bangladesh	Intranasal	1x105	6.57x104	-	+	11	+	-	-	-	-	-	-	-
3220-2-64	38	Male	Bangladesh	Intranasal	1x105	6.57x104	-	+	12	+	-	-	-	-	-	-	-
3220-2-65	38	Male	Bangladesh	Intranasal	1x105	6.57x104	-	+	14	+	-	-	-	-	-	-	-
3220-2-66	38	Female	Bangladesh	Intranasal	1x105	6.57x104	-	+	13	+	-	-	-	-	-	-	-
3220-2-67	38	Female	Bangladesh	Intranasal	1x105	6.57x104	-	+	28	+	-	-	-	-	-	-	-
3220-2-68	38	Female	Bangladesh	Intranasal	1x105	6.57x104	-	+	9	+	-	-	-	-	-	-	-
3220-2-69	38	Female	Bangladesh	Intranasal	1x105	6.57x104	-	+	28	+	-	-	-	-	-	-	-
3220-2-70	38	Female	Bangladesh	Intranasal	1x105	6.57x104	-	+	10	+	-	-	-	-	-	-	-
2956-5-11	48	Male	Bangladesh	Intranasal	1x105	1.39x105	-	+	18	+	-	-	-	-	-	-	PMID: 38064677
2956-5-12	48	Male	Bangladesh	Intranasal	1x105	1.39x105	-	+	11	+	-	-	-	-	-	-	PMID: 38064677
2956-5-13	48	Male	Bangladesh	Intranasal	1x105	1.39x105	-	+	17	+	-	-	-	-	-	-	PMID: 38064677
2956-5-14	48	Male	Bangladesh	Intranasal	1x105	1.39x105	-	+	6	+	-	-	-	-	-	-	PMID: 38064677
2956-5-15	48	Male	Bangladesh	Intranasal	1x105	1.39x105	-	+	13	+	-	-	-	-	-	-	PMID: 38064677
2956-5-16	48	Female	Bangladesh	Intranasal	1x105	1.39x105	-	+	28	+	-	-	-	-	-	-	PMID: 38064677
2956-5-17	48	Female	Bangladesh	Intranasal	1x105	1.39x105	-	+	13	+	-	-	-	-	-	-	PMID: 38064677
2956-5-18	48	Female	Bangladesh	Intranasal	1x105	1.39x105	-	+	28	+	-	-	-	-	-	-	PMID: 38064677
2956-5-19	48	Female	Bangladesh	Intranasal	1x105	1.39x105	-	+	28	+	-	-	-	-	-	-	PMID: 38064677
2956-5-20	48	Female	Bangladesh	Intranasal	1x105	1.39x105	-	+	28	+	-	-	-	-	-	-	PMID: 38064677
3220-2-51	38	Male	Bangladesh	Intranasal	1x103	3.98x102	-	+	28	+	-	-	-	-	-	-	-
3220-2-52	38	Male	Bangladesh	Intranasal	1x103	3.98x102	-	+	28	+	-	-	-	-	-	-	-
3220-2-53	38	Male	Bangladesh	Intranasal	1x103	3.98x102	-	+	28	+	-	-	-	-	-	-	-
3220-2-54	38	Male	Bangladesh	Intranasal	1x103	3.98x102	-	+	28	+	-	-	-	-	-	-	-
3220-2-55	38	Male	Bangladesh	Intranasal	1x103	3.98x102	-	+	28	+	-	-	-	-	-	-	-
3220-2-56	38	Female	Bangladesh	Intranasal	1x103	3.98x102	-	+	10	+	-	-	-	-	-	-	-
3220-2-57	38	Female	Bangladesh	Intranasal	1x103	3.98x102	-	+	28	+	-	-	-	-	-	-	-
3220-2-58	38	Female	Bangladesh	Intranasal	1x103	3.98x102	-	+	28	+	-	-	-	-	-	-	-
3220-2-59	38	Female	Bangladesh	Intranasal	1x103	3.98x102	-	+	28	+	-	-	-	-	-	-	-
3220-2-60	38	Female	Bangladesh	Intranasal	1x103	3.98x102	-	+	28	+	-	-	-	-	-	-	-
2956-5-1	48	Male	Bangladesh	Intranasal	1x103	1.39x103	-	+	10	+	-	-	-	-	-	-	PMID: 38064677
2956-5-2	48	Male	Bangladesh	Intranasal	1x103	1.39x103	-	+	28	+	-	-	-	-	-	-	PMID: 38064677
2956-5-3	48	Male	Bangladesh	Intranasal	1x103	1.39x103	-	+	12	+	-	-	-	-	-	-	PMID: 38064677
2956-5-4	48	Male	Bangladesh	Intranasal	1x103	1.39x103	-	+	28	+	-	-	-	-	-	-	PMID: 38064677
2956-5-5	48	Male	Bangladesh	Intranasal	1x103	1.39x103	-	+	6	+	-	-	-	-	-	-	PMID: 38064677
2956-5-6	48	Female	Bangladesh	Intranasal	1x103	1.39x103	-	+	28	+	-	-	-	-	-	-	PMID: 38064677
2956-5-7	48	Female	Bangladesh	Intranasal	1x103	1.39x103	-	+	10	+	-	-	-	-	-	-	PMID: 38064677
2956-5-8	48	Female	Bangladesh	Intranasal	1x103	1.39x103	-	+	11	+	-	-	-	-	-	-	PMID: 38064677
2956-5-9	48	Female	Bangladesh	Intranasal	1x103	1.39x103	-	+	10	+	-	-	-	-	-	-	-
2956-5-10	48	Female	Bangladesh	Intranasal	1x103	1.39x103	-	+	28	+	-	-	-	-	-	-	PMID: 38064677
3220-2-41	38	Male	Bangladesh	Intranasal	1x102	4.24x101	-	+	28	+	-	-	-	-	-	-	-
3220-2-42	38	Male	Bangladesh	Intranasal	1x102	4.24x101	-	+	28	+	-	-	-	-	-	-	-
3220-2-43	38	Male	Bangladesh	Intranasal	1x102	4.24x101	-	+	28	+	-	-	-	-	-	-	-
3220-2-44	38	Male	Bangladesh	Intranasal	1x102	4.24x101	-	+	28	+	-	-	-	-	-	-	-
3220-2-45	38	Male	Bangladesh	Intranasal	1x102	4.24x101	-	+	28	+	-	-	-	-	-	-	-
3220-2-46	38	Female	Bangladesh	Intranasal	1x102	4.24x101	-	+	28	+	-	-	-	-	-	-	-
3220-2-47	38	Female	Bangladesh	Intranasal	1x102	4.24x101	-	+	28	+	-	-	-	-	-	-	-
3220-2-48	38	Female	Bangladesh	Intranasal	1x102	4.24x101	-	+	28	+	-	-	-	-	-	-	-
3220-2-49	38	Female	Bangladesh	Intranasal	1x102	4.24x101	-	+	28	+	-	-	-	-	-	-	-
3220-2-50	38	Female	Bangladesh	Intranasal	1x102	4.24x101	-	+	28	+	-	-	-	-	-	-	-
3220-2-111	38	Male	Bangladesh	Intraperitoneal	1x104	3.73x103	-	+	10	+	+	+	+	+	PMID: 39326503	-	-
3220-2-112	38	Male	Bangladesh	Intraperitoneal	1x104	3.73x103	-	+	28	+	+	+	+	+	PMID: 39326503	-	-
3220-2-113	38	Male	Bangladesh	Intraperitoneal	1x104	3.73x103	-	+	9	+	+	+	+	+	PMID: 39326503	-	-
3220-2-114	38	Male	Bangladesh	Intraperitoneal	1x104	3.73x103	-	+	8	-	+	-	-	+	PMID: 39326503	-	-
3220-2-115	38	Male	Bangladesh	Intraperitoneal	1x104	3.73x103	-	+	8	+	+	+	+	+	PMID: 39326503	-	-
3220-2-116	38	Female	Bangladesh	Intraperitoneal	1x104	3.73x103	-	+	10	+	+	+	+	+	PMID: 39326503	-	-
3220-2-117	38	Female	Bangladesh	Intraperitoneal	1x104	3.73x103	-	+	9	+	+	+	+	+	PMID: 39326503	-	-
3220-2-118	38	Female	Bangladesh	Intraperitoneal	1x104	3.73x103	-	+	13	+	+	+	+	+	PMID: 39326503	-	-
3220-2-119	38	Female	Bangladesh	Intraperitoneal	1x104	3.73x103	-	+	8	+	+	+	+	+	PMID: 39326503	-	-
3220-2-120	38	Female	Bangladesh	Intraperitoneal	1x104	3.73x103	-	+	8	-	+	-	-	+*	PMID: 39326503	-	-
2956-13-73	63	Male	Bangladesh	Intraperitoneal	1x104	1.22x104	-	+	28	+	+	+	+	+	-	-	PMID: 38064677
2956-13-74	63	Male	Bangladesh	Intraperitoneal	1x104	1.22x104	-	+	7	-	+	-	-	+*	-	-	-
2956-13-75	63	Male	Bangladesh	Intraperitoneal	1x104	1.22x104	-	+	13	+	+	+	+	+	-	-	PMID: 38064677
2956-13-76	63	Male	Bangladesh	Intraperitoneal	1x104	1.22x104	-	+	28	+	+	+	+	+	-	-	PMID: 38064677
2956-13-77	63	Female	Bangladesh	Intraperitoneal	1x104	1.22x104	-	+	8	+	+	+	+	+*	-	-	-
2956-13-78	63	Female	Bangladesh	Intraperitoneal	1x104	1.22x104	-	+	9	+	+	+	+	+	-	-	PMID: 38064677
2956-13-79	63	Female	Bangladesh	Intraperitoneal	1x104	1.22x104	-	+	9	+	+	+	+	+	-	-	PMID: 38064677
2956-13-80	63	Female	Bangladesh	Intraperitoneal	1x104	1.22x104	-	+	28	+	+	+	+	+	-	-	-
3220-8-71	34	Male	Bangladesh	Intraperitoneal	1x104	6.74x103	-	+	14	+	+	+	+	+	-	-	-
3220-8-72	34	Male	Bangladesh	Intraperitoneal	1x104	6.74x103	-	+	9	+	+	-	-	+	-	-	-
3220-8-73	34	Male	Bangladesh	Intraperitoneal	1x104	6.74x103	-	+	9	-	+	+	+	+*	-	-	-
3220-8-74	34	Male	Bangladesh	Intraperitoneal	1x104	6.74x103	-	+	9	+	+	+	+	+	-	-	-
3220-8-75	34	Male	Bangladesh	Intraperitoneal	1x104	6.74x103	-	+	7	+	+	+	+	+	-	-	-
3220-8-76	34	Male	Bangladesh	Intraperitoneal	1x104	6.74x103	-	+	11	+	+	+	+	+	-	-	-
3220-8-77	34	Male	Bangladesh	Intraperitoneal	1x104	6.74x103	-	+	8	+	+	+	+	+	-	-	-
3220-8-78	34	Male	Bangladesh	Intraperitoneal	1x104	6.74x103	-	+	11	+	+	+	+	+*	-	-	-
3220-8-79	34	Male	Bangladesh	Intraperitoneal	1x104	6.74x103	-	+	9	+	+	+	+	+	-	-	-
3220-8-80	34	Male	Bangladesh	Intraperitoneal	1x104	6.74x103	-	+	28	+	+	+	+	+	-	-	-
3220-8-81	34	Male	Bangladesh	Intraperitoneal	1x104	6.74x103	-	+	19	+	+	+	+	+	-	-	-
3220-8-82	34	Male	Bangladesh	Intraperitoneal	1x104	6.74x103	-	+	9	+	+	+	+	+	-	-	-
3220-8-83	34	Male	Bangladesh	Intraperitoneal	1x104	6.74x103	-	+	8	+	+	+	+	+	-	-	-
3220-8-84	34	Male	Bangladesh	Intraperitoneal	1x104	6.74x103	-	+	28	+	+	+	+	+	-	-	-
3220-8-85	34	Male	Bangladesh	Intraperitoneal	1x104	6.74x103	-	+	9	+	+	+	+	+	-	-	-
3220-8-86	34	Female	Bangladesh	Intraperitoneal	1x104	6.74x103	-	+	28	+	+	+	+	+	-	-	-
3220-8-87	34	Female	Bangladesh	Intraperitoneal	1x104	6.74x103	-	+	15	+	+	+	+	+	-	-	-
3220-8-88	34	Female	Bangladesh	Intraperitoneal	1x104	6.74x103	-	+	8	+	+	+	+	+	-	-	-
3220-8-89	34	Female	Bangladesh	Intraperitoneal	1x104	6.74x103	-	+	6	+	+	+	+	+	-	-	-
3220-8-90	34	Female	Bangladesh	Intraperitoneal	1x104	6.74x103	-	+	9	+	+	+	+	+	-	-	-
3220-8-91	34	Female	Bangladesh	Intraperitoneal	1x104	6.74x103	-	+	7	+	+	+	+	+	-	-	-
3220-8-92	34	Female	Bangladesh	Intraperitoneal	1x104	6.74x103	-	+	9	+	+	+	+	+	-	-	-
3220-8-93	34	Female	Bangladesh	Intraperitoneal	1x104	6.74x103	-	+	8	+	+	+	+	+	-	-	-
3220-8-94	34	Female	Bangladesh	Intraperitoneal	1x104	6.74x103	-	+	7	+	+	+	+	+	-	-	-
3220-8-95	34	Female	Bangladesh	Intraperitoneal	1x104	6.74x103	-	+	28	+	+	+	+	+	-	-	-
3220-8-96	34	Female	Bangladesh	Intraperitoneal	1x104	6.74x103	-	+	8	-	+	-	-	+*	-	-	-
3220-8-97	34	Female	Bangladesh	Intraperitoneal	1x104	6.74x103	-	+	18	+	+	+	+	+	-	-	-
3220-8-98	34	Female	Bangladesh	Intraperitoneal	1x104	6.74x103	-	+	8	+	+	+	+	+	-	-	-
3220-8-99	34	Female	Bangladesh	Intraperitoneal	1x104	6.74x103	-	+	28	+	+	+	+	+	-	-	-
3220-8-100	34	Female	Bangladesh	Intraperitoneal	1x104	6.74x103	-	+	10	+	+	+	+	+	-	-	-
3220-2-6	38	Male	Bangladesh	Intraperitoneal	1x104	3.73x103	+	-	1	-	-	-	-	+	-	-	-
3220-2-7	38	Male	Bangladesh	Intraperitoneal	1x104	3.73x103	+	-	1	-	-	-	-	+	-	-	-
3220-2-8	38	Male	Bangladesh	Intraperitoneal	1x104	3.73x103	+	-	1	-	-	-	-	+	-	-	-
3220-2-16	38	Male	Bangladesh	Intraperitoneal	1x104	3.73x103	+	-	2	-	-	-	-	+	-	-	-
3220-2-17	38	Male	Bangladesh	Intraperitoneal	1x104	3.73x103	+	-	2	-	-	-	-	+	-	-	-
3220-2-9	38	Female	Bangladesh	Intraperitoneal	1x104	3.73x103	+	-	1	-	-	-	-	+	-	-	-
3220-2-10	38	Female	Bangladesh	Intraperitoneal	1x104	3.73x103	+	-	1	-	-	-	-	+	-	-	-
3220-2-18	38	Female	Bangladesh	Intraperitoneal	1x104	3.73x103	+	-	2	-	-	-	-	+	-	-	-
3220-2-19	38	Female	Bangladesh	Intraperitoneal	1x104	3.73x103	+	-	2	-	-	-	-	+	-	-	-
3220-2-20	38	Female	Bangladesh	Intraperitoneal	1x104	3.73x103	+	-	2	-	-	-	-	+	-	-	-
3220-2-26	38	Male	Bangladesh	Intraperitoneal	1x104	3.73x103	+	-	3	-	-	-	-	+	-	-	-
3220-2-27	38	Male	Bangladesh	Intraperitoneal	1x104	3.73x103	+	-	3	-	-	-	-	+	-	-	-
3220-2-28	38	Male	Bangladesh	Intraperitoneal	1x104	3.73x103	+	-	3	-	-	-	-	+	-	-	-
3220-2-36	38	Male	Bangladesh	Intraperitoneal	1x104	3.73x103	+	-	4	-	-	-	-	+	-	-	-
3220-2-37	38	Male	Bangladesh	Intraperitoneal	1x104	3.73x103	+	-	4	-	-	-	-	+	-	-	-
3220-2-29	38	Female	Bangladesh	Intraperitoneal	1x104	3.73x103	+	-	3	-	-	-	-	+	-	-	-
3220-2-30	38	Female	Bangladesh	Intraperitoneal	1x104	3.73x103	+	-	3	-	-	-	-	+	-	-	-
3220-2-38	38	Female	Bangladesh	Intraperitoneal	1x104	3.73x103	+	-	4	-	-	-	-	+	-	-	-
3220-2-39	38	Female	Bangladesh	Intraperitoneal	1x104	3.73x103	+	-	4	-	-	-	-	+	-	-	-
3220-2-40	38	Female	Bangladesh	Intraperitoneal	1x104	3.73x103	+	-	4	-	-	-	-	+	-	-	-
3220-8-11	34	Male	Bangladesh	Intraperitoneal	1x104	6.74x103	+	-	1	-	-	-	-	+	-	-	-
3220-8-12	34	Male	Bangladesh	Intraperitoneal	1x104	6.74x103	+	-	1	-	-	-	-	+	-	-	-
3220-8-13	34	Male	Bangladesh	Intraperitoneal	1x104	6.74x103	+	-	1	-	-	-	-	+	-	-	-
3220-8-14	34	Male	Bangladesh	Intraperitoneal	1x104	6.74x103	+	-	1	-	-	-	-	+	-	-	-
3220-8-15	34	Male	Bangladesh	Intraperitoneal	1x104	6.74x103	+	-	1	-	-	-	-	+	-	-	-
3220-8-16	34	Female	Bangladesh	Intraperitoneal	1x104	6.74x103	+	-	1	-	-	-	-	+	-	-	-
3220-8-17	34	Female	Bangladesh	Intraperitoneal	1x104	6.74x103	+	-	1	-	-	-	-	+	-	-	-
3220-8-18	34	Female	Bangladesh	Intraperitoneal	1x104	6.74x103	+	-	1	-	-	-	-	+	-	-	-
3220-8-19	34	Female	Bangladesh	Intraperitoneal	1x104	6.74x103	+	-	1	-	-	-	-	+	-	-	-
3220-8-20	34	Female	Bangladesh	Intraperitoneal	1x104	6.74x103	+	-	1	-	-	-	-	+	-	-	-
3220-8-31	34	Male	Bangladesh	Intraperitoneal	1x104	6.74x103	+	-	4	-	-	-	-	+	-	-	-
3220-8-32	34	Male	Bangladesh	Intraperitoneal	1x104	6.74x103	+	-	4	-	-	-	-	+	-	-	-
3220-8-33	34	Male	Bangladesh	Intraperitoneal	1x104	6.74x103	+	-	4	-	-	-	-	+	-	-	-
3220-8-34	34	Male	Bangladesh	Intraperitoneal	1x104	6.74x103	+	-	4	-	-	-	-	+	-	-	-
3220-8-35	34	Male	Bangladesh	Intraperitoneal	1x104	6.74x103	+	-	4	-	-	-	-	+	-	-	-
3220-8-36	34	Female	Bangladesh	Intraperitoneal	1x104	6.74x103	+	-	4	-	-	-	-	+	-	-	-
3220-8-37	34	Female	Bangladesh	Intraperitoneal	1x104	6.74x103	+	-	4	-	-	-	-	+	-	-	-
3220-8-38	34	Female	Bangladesh	Intraperitoneal	1x104	6.74x103	+	-	4	-	-	-	-	+	-	-	-
3220-8-39	34	Female	Bangladesh	Intraperitoneal	1x104	6.74x103	+	-	4	-	-	-	-	+	-	-	-
3220-8-40	34	Female	Bangladesh	Intraperitoneal	1x104	6.74x103	+	-	4	-	-	-	-	+	-	-	-
3220-8-51	34	Male	Bangladesh	Intraperitoneal	1x104	6.74x103	+	-	6	-	-	-	-	+	-	-	-
3220-8-52	34	Male	Bangladesh	Intraperitoneal	1x104	6.74x103	+	-	6	-	-	-	-	+	-	-	-
3220-8-53	34	Male	Bangladesh	Intraperitoneal	1x104	6.74x103	+	-	6	-	-	-	-	+	-	-	-
3220-8-54	34	Male	Bangladesh	Intraperitoneal	1x104	6.74x103	+	-	6	-	-	-	-	+	-	-	-
3220-8-55	34	Male	Bangladesh	Intraperitoneal	1x104	6.74x103	+	-	6	-	-	-	-	+	-	-	-
3220-8-56	34	Female	Bangladesh	Intraperitoneal	1x104	6.74x103	+	-	6	-	-	-	-	+	-	-	-
3220-8-57	34	Female	Bangladesh	Intraperitoneal	1x104	6.74x103	+	-	6	-	-	-	-	+	-	-	-
3220-8-58	34	Female	Bangladesh	Intraperitoneal	1x104	6.74x103	+	-	6	-	-	-	-	+	-	-	-
3220-8-59	34	Female	Bangladesh	Intraperitoneal	1x104	6.74x103	+	-	6	-	-	-	-	+	-	-	-
3220-8-60	34	Female	Bangladesh	Intraperitoneal	1x104	6.74x103	+	-	6	-	-	-	-	+	-	-	-
2798-1-11	47	Female	Bangladesh	Intraperitoneal	1x106	2.88x106	-	+	7	+	-	-	-	-	-	-	-
2798-1-12	47	Female	Bangladesh	Intraperitoneal	1x106	2.88x106	-	+	7	+	-	-	-	-	-	-	-
2798-1-13	47	Female	Bangladesh	Intraperitoneal	1x106	2.88x106	-	+	13	+	-	-	-	-	-	-	-
2798-1-14	47	Female	Bangladesh	Intraperitoneal	1x106	2.88x106	-	+	28	+	-	-	-	-	-	-	-
2798-1-15	47	Female	Bangladesh	Intraperitoneal	1x106	2.88x106	-	+	10	+	-	-	-	-	-	-	-
3220-2-131	38	Male	Bangladesh	Intraperitoneal	1x106	1.05x106	-	+	8	+	-	-	-	-	-	-	-
3220-2-132	38	Male	Bangladesh	Intraperitoneal	1x106	1.05x106	-	+	6	+	-	-	-	-	-	-	-
3220-2-133	38	Male	Bangladesh	Intraperitoneal	1x106	1.05x106	-	+	9	+	-	-	-	-	-	-	-
3220-2-134	38	Male	Bangladesh	Intraperitoneal	1x106	1.05x106	-	+	9	+	-	-	-	-	-	-	-
3220-2-135	38	Male	Bangladesh	Intraperitoneal	1x106	1.05x106	-	+	12	+	-	-	-	-	-	-	-
3220-2-136	38	Female	Bangladesh	Intraperitoneal	1x106	1.05x106	-	+	8	+	-	-	-	-	-	-	-
3220-2-137	38	Female	Bangladesh	Intraperitoneal	1x106	1.05x106	-	+	7	+	-	-	-	-	-	-	-
3220-2-138	38	Female	Bangladesh	Intraperitoneal	1x106	1.05x106	-	+	11	+	-	-	-	-	-	-	-
3220-2-139	38	Female	Bangladesh	Intraperitoneal	1x106	1.05x106	-	+	6	+	-	-	-	-	-	-	-
3220-2-140	38	Female	Bangladesh	Intraperitoneal	1x106	1.05x106	-	+	8	+	-	-	-	-	-	-	-
3220-2-121	38	Male	Bangladesh	Intraperitoneal	1x105	7.94x104	-	+	10	+	-	-	-	-	-	-	-
3220-2-122	38	Male	Bangladesh	Intraperitoneal	1x105	7.94x104	-	+	9	+	-	-	-	-	-	-	-
3220-2-123	38	Male	Bangladesh	Intraperitoneal	1x105	7.94x104	-	+	11	+	-	-	-	-	-	-	-
3220-2-124	38	Male	Bangladesh	Intraperitoneal	1x105	7.94x104	-	+	11	+	-	-	-	-	-	-	-
3220-2-125	38	Male	Bangladesh	Intraperitoneal	1x105	7.94x104	-	+	28	+	-	-	-	-	-	-	-
3220-2-126	38	Female	Bangladesh	Intraperitoneal	1x105	7.94x104	-	+	8	+	-	-	-	-	-	-	-
3220-2-127	38	Female	Bangladesh	Intraperitoneal	1x105	7.94x104	-	+	14	+	-	-	-	-	-	-	-
3220-2-128	38	Female	Bangladesh	Intraperitoneal	1x105	7.94x104	-	+	9	+	-	-	-	-	-	-	-
3220-2-129	38	Female	Bangladesh	Intraperitoneal	1x105	7.94x104	-	+	6	+	-	-	-	-	-	-	-
3220-2-130	38	Female	Bangladesh	Intraperitoneal	1x105	7.94x104	-	+	28	+	-	-	-	-	-	-	-
3220-2-101	38	Male	Bangladesh	Intraperitoneal	1x103	3.92x102	-	+	28	+	-	-	-	-	-	-	-
3220-2-102	38	Male	Bangladesh	Intraperitoneal	1x103	3.92x102	-	+	10	+	-	-	-	-	-	-	-
3220-2-103	38	Male	Bangladesh	Intraperitoneal	1x103	3.92x102	-	+	28	+	-	-	-	-	-	-	-
3220-2-104	38	Male	Bangladesh	Intraperitoneal	1x103	3.92x102	-	+	28	+	-	-	-	-	-	-	-
3220-2-105	38	Male	Bangladesh	Intraperitoneal	1x103	3.92x102	-	+	28	+	-	-	-	-	-	-	-
3220-2-106	38	Female	Bangladesh	Intraperitoneal	1x103	3.92x102	-	+	14	+	-	-	-	-	-	-	-
3220-2-107	38	Female	Bangladesh	Intraperitoneal	1x103	3.92x102	-	+	28	+	-	-	-	-	-	-	-
3220-2-108	38	Female	Bangladesh	Intraperitoneal	1x103	3.92x102	-	+	17	+	-	-	-	-	-	-	-
3220-2-109	38	Female	Bangladesh	Intraperitoneal	1x103	3.92x102	-	+	18	+	-	-	-	-	-	-	-
3220-2-110	38	Female	Bangladesh	Intraperitoneal	1x103	3.92x102	-	+	28	+	-	-	-	-	-	-	-
2798-1-16	47	Female	Bangladesh	Intraperitoneal	1x103	1.58x103	-	+	16	+	-	-	-	-	-	-	-
2798-1-17	47	Female	Bangladesh	Intraperitoneal	1x103	1.58x103	-	+	13	+	-	-	-	-	-	-	-
2798-1-18	47	Female	Bangladesh	Intraperitoneal	1x103	1.58x103	-	+	11	+	-	-	-	-	-	-	-
2798-1-19	47	Female	Bangladesh	Intraperitoneal	1x103	1.58x103	-	+	28	+	-	-	-	-	-	-	-
2798-1-20	47	Female	Bangladesh	Intraperitoneal	1x103	1.58x103	-	+	9	+	-	-	-	-	-	-	-
2798-1-1	47	Female	Mock	Intraperitoneal	NA	NA	-	+	28	-	-	+	+	-	-	-	-
2798-1-2	47	Female	Mock	Intraperitoneal	NA	NA	-	+	28	-	-	+	+	-	-	-	-
2798-1-3	47	Female	Mock	Intranasal	NA	NA	-	+	28	-	-	+	+	-	-	-	-
2798-1-4	47	Female	Mock	Intranasal	NA	NA	-	+	28	-	-	+	+	-	-	-	-
2798-1-5	47	Female	Mock	Intranasal	NA	NA	-	+	28	-	-	+	+	-	-	-	-
2798-2-1	45	Female	Mock	Intranasal	NA	NA	-	+	28	-	-	+	+	-	-	-	-
2798-2-2	45	Female	Mock	Intranasal	NA	NA	-	+	28	-	-	+	+	-	-	-	-
2798-2-3	45	Female	Mock	Intranasal	NA	NA	-	+	28	-	-	+	+	-	-	-	-
2798-2-4	45	Female	Mock	Intranasal	NA	NA	-	+	28	-	-	+	+	-	-	-	-
2798-2-5	45	Female	Mock	Intranasal	NA	NA	-	+	28	-	-	+	+	-	-	-	-
2798-3-1	38	Female	Mock	Intranasal	NA	NA	-	+	28	-	-	+	+	-	-	-	-
2798-3-2	38	Female	Mock	Intranasal	NA	NA	-	+	28	-	-	+	+	-	-	-	-
2798-3-3	38	Female	Mock	Intranasal	NA	NA	-	+	28	-	-	+	+	-	-	-	-
2798-3-4	38	Female	Mock	Intranasal	NA	NA	-	+	28	-	-	+	+	-	-	-	-
2798-3-5	38	Female	Mock	Intranasal	NA	NA	-	+	28	-	-	+	+	-	-	-	-
2956-1-1	41	Female	Mock	Intraperitoneal	NA	NA	-	+	28	-	-	+	+	-	-	-	-
2956-1-2	41	Female	Mock	Intraperitoneal	NA	NA	-	+	28	-	-	+	+	-	-	-	-
2956-1-3	41	Female	Mock	Intraperitoneal	NA	NA	-	+	28	-	-	+	+	-	-	-	-
2956-1-4	41	Female	Mock	Intraperitoneal	NA	NA	-	+	28	-	-	+	+	-	-	-	-
2956-2-1	40	Female	Mock	Intranasal	NA	NA	-	+	28	-	-	+	+	-	-	-	-
2956-2-2	40	Female	Mock	Intranasal	NA	NA	-	+	28	-	-	+	+	-	-	-	-
2956-2-3	40	Female	Mock	Intranasal	NA	NA	-	+	28	-	-	+	+	-	-	-	-
2956-2-4	40	Female	Mock	Intranasal	NA	NA	-	+	28	-	-	+	+	-	-	-	-
2956-2-5	40	Female	Mock	Intranasal	NA	NA	-	+	28	-	-	+	+	-	-	-	-
2956-4-1	48	Male	Mock	Intranasal	NA	NA	-	+	28	-	-	+	+	-	-	-	-
2956-4-2	48	Male	Mock	Intranasal	NA	NA	-	+	28	-	-	+	+	-	-	-	-
2956-4-3	48	Male	Mock	Intranasal	NA	NA	-	+	28	-	-	+	+	-	-	-	-
2956-4-4	48	Male	Mock	Intranasal	NA	NA	-	+	28	-	-	+	+	-	-	-	-
2956-4-5	48	Male	Mock	Intranasal	NA	NA	-	+	28	-	-	+	+	-	-	-	-
2956-4-6	48	Female	Mock	Intranasal	NA	NA	-	+	28	-	-	+	+	-	-	-	-
2956-4-7	48	Female	Mock	Intranasal	NA	NA	-	+	28	-	-	+	+	-	-	-	-
2956-4-8	48	Female	Mock	Intranasal	NA	NA	-	+	28	-	-	+	+	-	-	-	-
2956-4-9	48	Female	Mock	Intranasal	NA	NA	-	+	28	-	-	+	+	-	-	-	-
2956-4-10	48	Female	Mock	Intranasal	NA	NA	-	+	28	-	-	+	+	-	-	-	-
2956-6-1	35	Male	Mock	Intraperitoneal	NA	NA	-	+	28	-	-	+	+	-	-	-	-
2956-6-2	35	Male	Mock	Intraperitoneal	NA	NA	-	+	28	-	-	+	+	-	-	-	-
2956-6-3	35	Male	Mock	Intraperitoneal	NA	NA	-	+	28	-	-	+	+	-	-	-	-
2956-6-4	35	Male	Mock	Intraperitoneal	NA	NA	-	+	28	-	-	+	+	-	-	-	-
2956-6-5	35	Male	Mock	Intraperitoneal	NA	NA	-	+	28	-	-	+	+	-	-	-	-
2956-6-6	35	Female	Mock	Intraperitoneal	NA	NA	-	+	28	-	-	+	+	-	-	-	-
2956-6-7	35	Female	Mock	Intraperitoneal	NA	NA	-	+	28	-	-	+	+	-	-	-	-
2956-6-8	35	Female	Mock	Intraperitoneal	NA	NA	-	+	28	-	-	+	+	-	-	-	-
2956-6-9	35	Female	Mock	Intraperitoneal	NA	NA	-	+	28	-	-	+	+	-	-	-	-
2956-6-10	35	Female	Mock	Intraperitoneal	NA	NA	-	+	28	-	-	+	+	-	-	-	-
2956-7-1	39	Male	Mock	Intranasal	NA	NA	-	+	28	-	-	+	+	-	-	-	-
2956-7-2	39	Male	Mock	Intranasal	NA	NA	-	+	28	-	-	+	+	-	-	-	-
2956-7-3	39	Male	Mock	Intranasal	NA	NA	-	+	28	-	-	+	+	-	-	-	-
2956-7-4	39	Male	Mock	Intranasal	NA	NA	-	+	28	-	-	+	+	-	-	-	-
2956-7-5	39	Male	Mock	Intranasal	NA	NA	-	+	28	-	-	+	+	-	-	-	-
2956-7-6	39	Female	Mock	Intranasal	NA	NA	-	+	28	-	-	+	+	-	-	-	-
2956-7-7	39	Female	Mock	Intranasal	NA	NA	-	+	28	-	-	+	+	-	-	-	-
2956-7-8	39	Female	Mock	Intranasal	NA	NA	-	+	28	-	-	+	+	-	-	-	-
2956-7-9	39	Female	Mock	Intranasal	NA	NA	-	+	28	-	-	+	+	-	-	-	-
2956-7-10	39	Female	Mock	Intranasal	NA	NA	-	+	28	-	-	+	+	-	-	-	-
2956-8-1	68	Male	Mock	Intranasal	NA	NA	-	+	28	-	-	+	+	-	-	-	-
2956-8-2	68	Male	Mock	Intranasal	NA	NA	-	+	28	-	-	+	+	-	-	-	-
2956-8-3	68	Male	Mock	Intranasal	NA	NA	-	+	28	-	-	+	+	-	-	-	-
2956-8-4	68	Male	Mock	Intranasal	NA	NA	-	+	28	-	-	+	+	-	-	-	-
2956-8-5	68	Male	Mock	Intranasal	NA	NA	-	+	28	-	-	+	+	-	-	-	-
2956-8-6	68	Female	Mock	Intranasal	NA	NA	-	+	28	-	-	+	+	-	-	-	-
2956-8-7	68	Female	Mock	Intranasal	NA	NA	-	+	28	-	-	+	+	-	-	-	-
2956-8-8	68	Female	Mock	Intranasal	NA	NA	-	+	28	-	-	+	+	-	-	-	-
2956-8-9	68	Female	Mock	Intranasal	NA	NA	-	+	28	-	-	+	+	-	-	-	-
2956-8-10	68	Female	Mock	Intranasal	NA	NA	-	+	28	-	-	+	+	-	-	-	-

## Sheet: Table S2
Natural History of Nipah Virus in Hamsters: Strain, Route, and Sex-Associated Variability Characterized using Large Datasets to Inform Pre-Clinical Study Design Katherine A. Davies, Stephen R. Welch, JoAnn D. Coleman-McCray, Teresa E. Sorvillo, Virginia Aida-Ficken, Christina F. Spiropoulou, Jessica R. Spengler
Supplementary Table 2. Comparison of NiV-strain, route, and challenge dose in the Syrian hamster model of NiV.
Observation of clinical signs (respiratory ‘R’ or neurological ‘N’) in NiV-challenged Syrian hamsters. Indicated dose may be Tissue Culture Infectious Dose 50% (TCID50) or plaque forming unit (PFU). '+' clinincal sign observed; '-' no clinical sign observed; 'ns' information was not specified; 1recombinant virus; 2data included in aggregate dataset, 3further descriptions of clinincal presentation…
Route	Dose Group	Strain	R	N	Survival %	number	Age (weeks)	Sex	Reference [PMID]	Strain	R	N	Survival %	number	Age (weeks)	Sex	Reference [PMID]
Intranasal	107	Malaysia	+	-	0	8	6-8	Female	22180802	Bangladesh	ns	ns	0	8	6-8	Female	24626480
			ns	ns	0	6	6-8	Female	22180802		+	+	0	10	6	Female	320374472
			+	+	11	9	6	Female	352976772
	106		+	-	0	6	5-19	Female	37623936		+	+	0	10	5	Male/Female	393265032
			-	+	0	6	4-8	Female	40354368		+	+	0	10	5	Male/Female	393265031
			+	+	16.6667	6	7-14	ns	14578210		+	+	20	10	5	Male/Female	393265031
			+	+	25	20	6	Female	352976772		-	+	40	5	4-8	Female	40354368
			+	+	50	8	5-7	Male/Female	375407552
	105		+	+	0	5	5-6	Female	233421773		+	+	0	5	5-6	Female	233421773
			+	+	0	10	5-19	Male/Female	37623936		+	-	20	5-6	5-6	Female	313717481,3
			+	-	0	5	6	Female	21593160		ns	ns	100	13	4-8	Female	40354368
			+	+	16.6667	6	7-14	ns	14578210
			ns	ns	33	6	6-8	Female	22180802
			+	+	33	6	5-6	Female	313717481,3
			-	+	50	8	6	Female	352976772
			-	+	50	8	5-7	Male/Female	375407552
			-	+	67	6	4-8	Female	40354368
	104		+	+	0	4	6-11	Male/Female	37623936		+	-	50	6	5-6	Female	313717481,3
			+	+	17	6	5-6	Female	313717481,3		ns	ns	100	8	4-8	Female	40354368
			+	+	33.3333	6	7-14	ns	14578210
			+	-	33.3333	3	5-6	Female	313717483
			ns	ns	100	6	4-8	Female	40354368
	103		+	+	33.3333	6	7-14	ns	14578210		-	+	25	4	5-6	Female	313717481,3
			-	+	50	6	5-6	Female	313717481,3		ns	ns	100	8	4-8	Female	40354368
			-	+	67	6	6-8	Female	22180802
			-	+	83	6	4-8	Female	40354368
			-	+	88	8	5-7	Male/Female	375407552
			-	+	89	9	6	Female	352976772
	102		+	+	0	5	6	Female	21593160		-	+	75	8	4-8	Female	40354368
			-	+	50	6	5-6	Female	313717481,3		ns	ns	100	5-6	5-6	Female	31371748
			-	-	100	6	7-14	ns	14578210
	101		-	+	67	6	5-6	Female	313717481,3		ns	ns	100	5-6	5-6	Female	31371748
			-	-	100	6	7-14	ns	14578210
Intraperitoneal	107	Malaysia	-	+	0	6	4-8	Female	40354368	Bangladesh	-	+	0	6	4-8	Female	40354368
	106		-	+	17	6	4-8	Female	40354368		-	+	17	6	4-8	Female	40354368
	105		+	+	0	4	5-19	Female	37623936		-	+	0	6	4-8	Female	40354368
			+	+	0	10	16	Female	24184127		+	+	20	5	5-6	Female	233421773
			-	+	0	10	6	Female	352976772
			+	+	0	5	5-6	Female	233421773
					0	6	4-8	Female	40354368
	104		-	+	0	6	7-14	ns	14578210		+	+	20	5	5-6	Female	233421773
			+	+	0	9	8-9	Male/Female	375407552		-	+	33	6	4-8	Female	40354368
			+	+	0	5	5-6	Female	233421773
			+	+	0	6	ns	ns	23175762
			+	+	0	10	10-11	Female	317514532
			+	+	0	4	5-19	Female	37623936
			-	+	0	10	6	Male/Female	352976772
			+	+	10	20	6	Female	352976772
			ns	ns	20	5	8-10	Female	19889926
			-	+	50	6	4-8	Female	40354368
	103		-	+	0	7-8	>16	ns	14694115		-	+	40	5	5-6	Female	233421773
			-	+	0	5	5-6	Female	233421773
			+	+	0	8	5-19	Male/Female	37623936
			+	+	0	5-6	8	ns	228372073
			-	+	16.6667	6	7-14	ns	14578210
	102		+	+	0	5-6	8	ns	228372073		-	-	100	5	5-6	Female	233421773
			-	+	25	4	6-11	Male/Female	37623936
			-	+	33.3333	6	7-14	ns	14578210
			-	+	40	5	5-6	Female	233421773
	101		-	-	100	5	5-6	Female	233421773
			-	-	100	6	7-14	ns	14578210		-	+	60	5	5-6	Female	233421773

## Sheet: Table S3
Natural History of Nipah Virus in Hamsters: Strain, Route, and Sex-Associated Variability Characterized using Large Datasets to Inform Pre-Clinical Study Design Katherine A. Davies, Stephen R. Welch, JoAnn D. Coleman-McCray, Teresa E. Sorvillo, Virginia Aida-Ficken, Christina F. Spiropoulou, Jessica R. Spengler
Supplementary Table 3. Incidence of respiratory and neurological signs in individual hamsters infected with Nipah virus
Incidence of clinical signs for ≥1 day (respiratory or neurological) in NiV-challenged Syrian hamsters. Incidence in individuals in each experimental cohort is indicated. Additionally, incidence of concurrent or consecutive neurological signs in individuals exhibiting neurological signs was calculated.
	Strain	Route	Dose [TCID50]	Number	Any individual exhibiting repsiratory sign across disease course	Any individual exhibiting neurological sign across disease course	Individuals only exhibiting respiratory signs across disease course	Individuals only exhibiting neurological signs across disease course	Individuals only exhibiting both respiratory and neurological signs across disease course	Concurrent Respiratory and Neurological Signs [in those displaying neurological signs]	Consecutive Respiratory and Neurological Signs [in those displaying neurological signs]
	Nipah-Malaysia	Intranasal	107	14	93% [13/14]	29% [4/14]	64% [9/14]	0% [0/14]	29% [4/14]	25% [1/4]	75% [3/4]
			106	73	59% [43/73]	74% [54/73]	23% [17/73]	38% [28/64]	41% [26/64]	9% [5/54]	39% [21/54]
			105	8	0% [0/8]	75% [6/8]	0% [0/8]	75% [6/8]	0% [0/8]	0% [0/6]	0% [0/6]
			103	9	0% [0/9]	11% [1/9]	0% [0/9]	11% [1/9]	0% [0/9]	0% [0/1]	0% [0/1]
			All	104	54% [56/104]	63% [65/104]	25% [26/104]	34% [35/104]	29% [30/104]	9% [6/65]	37% [24/65]
		Intrapertioneal	104	35	40% [14/35]	66% [23/35]	26% [9/35]	51% [18/35]	14% [5/35]	9% [2/23]	13% [3/23]
			103	20	55% [11/20]	45% [9/20]	35% [7/20]	25% [5/20]	20% [4/20]	22% [2/9]	22% [2/9]
			All	55	45% [25/55]	58% [32/55]	29% [16/55]	42% [23/55]	16% [9/55]	13% [4/32]	16% [5/32]
	Nipah-Bangladesh	Intranasal	107	15	33% [5/15]	27% [4/15]	33% [5/15]	27% [4/15]	0% [0/15]	0% [0/4]	0% [0/4]
			106	36	64% [23/36]	44% [16/36]	44% [16/36]	25% [9/36]	19% [7/36]	0% [0/16]	44% [7/16]
			105	20	30% [6/20]	80% [16/20]	10% [2/20]	60% [12/20]	20% [4/20]	0% [0/16]	25% [4/16]
			103	20	5% [1/20]	40% [8/20]	5% [1/20]	40% [8/20]	0% [0/20]	0% [0/8]	0% [0/8]
			102	10	0% [0/10]	0% [0/10]	0% [0/10]	0% [0/10]	0% [0/10]	0% [0/0]	0% [0/0]
			All	101	35% [35/101]	44% [44/101]	24% [24/101]	33% [33/101]	11% [11/101]	0% [0/44]	25% [11/44]
		Intrapertioneal	106	15	0% [0/15]	87% [13/15]	0% [0/15]	87% [13/15]	0% [0/15]	0% [0/13]	0% [0/13]
			105	10	0% [0/10]	80% [8/10]	0% [0/10]	80% [8/10]	0% [0/10]	0% [0/8]	0% [0/8]
			104	48	21% [10/48]	75% [36/48]	4% [2/48]	58% [28/48]	17% [8/48]	14% [5/36]	8% [3/36]
			103	15	0% [0/15]	53% [8/15]	0% [0/15]	53% [8/15]	0% [0/15]	0% [0/8]	0% [0/8]
			All	88	11% [10/88]	74% [65/88]	2% [2/88]	65% [57/88]	9% [8/88]	8% [5/65]	5% [3/65]

## Sheet: Table S4
Natural History of Nipah Virus in Hamsters: Strain, Route, and Sex-Associated Variability Characterized using Large Datasets to Inform Pre-Clinical Study Design Katherine A. Davies, Stephen R. Welch, JoAnn D. Coleman-McCray, Teresa E. Sorvillo, Virginia Aida-Ficken, Christina F. Spiropoulou, Jessica R. Spengler
Supplementary Table 4. Details of individual studies included in outcome data analyses
Syrian hamsters inoculated with NiV Malaysia or Bangladesh either intranasally (IN, 106 TCID50) or intraperitoneally (IP, 104 TCID50). Cohort size, age at inoculation, survival outcome, mean-time-to-death (MTTD), study name, and experimental year are indicated.
	Strain	Route	Age	Number	Survival	MTTD	Study	Study
			(weeks)			(days)	no.	year
	NiV-Malaysia	IN	5.9	10	0.2	9.9	2956-1	2019
			5.7	10	0.3	7.4	2956-2	2019
			5.6	10	0.2	7.9	2956-7	2020
			6	8	0	9.5	2956-12	2021
			5.9	8	0.25	8.8	2956-19	2021
			8.5*	9	0.22	11.7	3419-1	2025
			8	8	0.25	7	3220-3	2023
			9.7	10	0.5	9.8	2956-8	2021
		IP	5	10	0	5.7	2956-6	2020
			8.9	9	0	7.3	2956-11	2021
			8.9	6	0	5.8	2956-17	2021
			10.7	10	0	6.4	2928-1	2018
	NiV-Bangladesh	IN	5.4	10	0	6.2	3220-2	2023
			6	8	0.25	8.8	2956-12	2021
			6.4	10	0.1	7.7	2956-5	2020
			9	8	0	8.8	2956-13	2021
		IP	4.9	30	0.17	9.8	3220-8	2024
			5.4	8	0.1	9.2	3220-2	2023
			9	10	0.38	9.2	2956-13	2021

## Sheet: Table S5
Natural History of Nipah Virus in Hamsters: Strain, Route, and Sex-Associated Variability Characterized using Large Datasets to Inform Pre-Clinical Study Design Katherine A. Davies, Stephen R. Welch, JoAnn D. Coleman-McCray, Teresa E. Sorvillo, Virginia Aida-Ficken, Christina F. Spiropoulou, Jessica R. Spengler
	Supplementary Table 5. Statistical analysis of survival curves using the Log-rank (Mantel-Cox) test.
	Statistical analysis of outcome of Nipah virus challenged Syrian hamsters assessing differences between (i) individual study cohorts, (ii) age-cohorts, and (iii) sex-cohorts using the Log-rank (Mantel-Cox) test
	NiV-M IN Statistical Analysis										NiV-B IN Statistical Analysis										NiV-M IP Statistical Analysis										NiV-B IP Statistical Analysis
	(i) Log-rank (Mantel-Cox) test between dose groups [NiV-Malaysia Intranasal]											(i) Log-rank (Mantel-Cox) test between dose groups [NiV-Bangladesh Intranasal]									(i) Log-rank (Mantel-Cox) test between dose groups [NiV-Malaysia Intranasal]											(i) Log-rank (Mantel-Cox) test between dose groups [NiV-Bangladesh Intranasal]
												NiV-B IN	10000000
	NiV-M IN	10000000											1000000	0.3702																		NiV-B IP	1000000
		1000000	0.0002										100000	0.0012	0.0051																		100000	0.1537
		100000	0.0024	0.1253									1000	<0.0001	<0.0001	0.0143					NiV-B IP	10000											10000	0.0781	0.7183
		1000	<0.0001	0.0017	0.0905								100	<0.0001	<0.0001	0.0008	0.041					1000	0.3097										1000	0.0001	0.0373	0.007
		Dose	10000000	1000000	100000	1000							Dose	10000000	1000000	100000	1000	100				Dose	10000	1000									Dose	1000000	100000	10000	1000
	(ii) Log-rank (Mantel-Cox) test between independent studies [NiV-Malaysia Intranasal 106 TCID50]											(ii) Log-rank (Mantel-Cox) test between independent studies [NiV-Bangaldesh Intranasal 106 TCID50]									(ii) Log-rank (Mantel-Cox) test between independent studies [NiV-Malaysia Intranasal 106 TCID50]											(ii) Log-rank (Mantel-Cox) test between independent studies [NiV-Bangaldesh Intranasal 106 TCID50]
	NiV-M IN	2956-1
		2956-2	0.9755
		2956-7	0.8232	0.7831
		2956-12	0.2774	0.6036	0.5122
		2956-19	0.796	0.8917	0.5992	0.2262						NiV-B IN	2956-12								NiV-M IP	2956-6
		3220-3	0.8121	0.844	0.9346	0.636	0.6902						3220-2	0.0378								2928-1	0.2423									NIV-B IP	3220-8
		2956-8	0.1465	0.2136	0.0807	0.0175	0.212	0.1363					2956-5	0.2998	0.1021							2956-11	0.0088	0.3754									3220-2	0.5853
		3419-1	0.5075	0.5355	0.3041	0.0148	0.5481	0.4127	0.4777				2956-13	0.1443	0.0925	0.8452						2956-17	0.4705	0.5016	0.1473								2956-13	0.3164	0.2607
		All	0.8126	0.862	0.5539	0.1678	0.9483	0.6026	0.1128	0.4697			All	0.1632	0.0825	0.0825	0.8617					All	0.1367	0.7753	0.1549	0.5302							All	0.8863	0.5371	0.3365
		Study ID	2956-1	2956-2	2956-7	2956-12	2956-19	3220-3	2956-8	3419-1			Study ID	2956-12	3220-2	2956-5	2956-13					Study ID	2956-6	2928-1	2956-11	2956-17							Study ID	3220-8	3220-2	2956-13
	(iii) Log-rank (Mantel-Cox) test between age-grouped cohorts [NiV-Malaysia Intranasal 106 TCID50]											(iii) Log-rank (Mantel-Cox) test between age-grouped cohorts [NiV-Bangladesh Intranasal 106 TCID50]									(iii) Log-rank (Mantel-Cox) test between age-grouped cohorts [NiV-Malaysia Intranasal 106 TCID50]											(iii) Log-rank (Mantel-Cox) test between age-grouped cohorts [NiV-Bangladesh Intranasal 106 TCID50]
	NiV-M IN	≤ 6 weeks										NiV-B IN	≤ 6 weeks								NiV-M IP	≤ 6 weeks
		>6 - <9 weeks	0.4564										>6 - <9 weeks	0.9132								>6 - <9 weeks	0.0375									NiV-B IP	≤ 6 weeks
		≥ 9 weeks	0.0519	0.2249									≥ 9 weeks	0.8175	0.8452							≥ 9 weeks	0.2423	0.7576									≥ 9 weeks	0.2498
		All	0.4132	0.803	0.1128								All	0.9577	0.8687	0.8617						All	0.1367	0.4365	0.7753								All	0.7045	0.3365
		Age	≤ 6 weeks	>6 - <9 weeks	≥ 9 weeks								Age	≤ 6 weeks	>6 - <9 weeks	≥ 9 weeks						Age	≤ 6 weeks	>6 - <9 weeks	≥ 9 weeks								Sex	≤ 6 weeks	≥ 9 weeks
	(iv) Log-rank (Mantel-Cox) test between sex-grouped cohorts [NiV-Malaysia Intranasal 106 TCID50]											(iv) Log-rank (Mantel-Cox) test between sex-grouped cohorts [NiV-Bangladesh Intranasal 106 TCID50]									(iv) Log-rank (Mantel-Cox) test between sex-grouped cohorts [NiV-Malaysia Intranasal 106 TCID50]											(iv) Log-rank (Mantel-Cox) test between sex-grouped cohorts [NiV-Bangladesh Intranasal 106 TCID50]
	NiV-M IN	Male										NiV-B IN	Male								NiV-M IP	Male										NiV-B IP	Male
		Female	0.6865										Female	0.2473								Female	0.5219										Female	0.3291
		All	0.7961	0.8471									All	0.5202	0.5004							All	0.6727	0.7433									All	0.6742	0.4795
		Sex	Male	Female									Sex	Male	Female							Sex	Male	Female									Sex	Male	Female

## Sheet: Table S6
Natural History of Nipah Virus in Hamsters: Strain, Route, and Sex-Associated Variability Characterized using Large Datasets to Inform Pre-Clinical Study Design Katherine A. Davies, Stephen R. Welch, JoAnn D. Coleman-McCray, Teresa E. Sorvillo, Virginia Aida-Ficken, Christina F. Spiropoulou, Jessica R. Spengler
	Supplementary Table 6. Analysis of viral tissue RNA loads between male and female Syrian hamsters challenged with NiV at serial or terminal outcomes, and survivors.
	Average, minimum and maximum viral tissue RNA loads are indicated (N gene copies/µL) for male and female Syrian hamsters at serial timepoints (1, 4 and 6 dpi), terminal outcome (respiratory or neurological) or survivors. Mann-Whitney unpaired test was used to determine statistical differences between viral tissue RNA loads using the Holm-Šídák method and an alpha of 0.05. P-values are indicated f…
			1 day post infection							4 day post infection							6 day post infection
			Male			Female			p-value	Male			Female			p-value	Male			Female			p-value
			Mean	Min	Max	Mean	Min	Max		Mean	Min	Max	Mean	Min	Max		Mean	Min	Max	Mean	Min	Max
	Nipah-Malaysia Intranasal	Liver	288.184	0.01	2017.23	0.01	0.01	0.01	>0.9999	1207.75	0.01	8283.4	81.2454	0.01	303.203	0.891384	1887.74	1870	1905.49	291.644	63.2875	520	0.973988
		Spleen	0.01	0.01	0.01	0.01	0.01	0.01	>0.9999	1613.32	0.01	6074.66	16554.3	0.01	142788	0.998404	42.1106	9.88	74.3411	126.269	108.538	144	0.973988
		Repro	1.84398	0.01	12.8478	0.01	0.01	0.01	>0.9999	654.436	0.01	3007.99	1240.47	0.01	10061.9	0.998404	1206.19	139	2273.39	23029.2	14.3	46044.1	>0.9999
		Kidney	0.01	0.01	0.01	0.01	0.01	0.01	>0.9999	2676.66	0.01	12479.6	4778.94	103.356	32786.1	0.99458	7.35805	0.01	14.7061	1064.83	435	1694.67	0.973988
		Heart	23.2646	0.01	101.232	0.01	0.01	0.01	0.996195	2263.98	0.01	15895.4	145.426	0.01	983.714	0.998404	3.22396	0.01	6.43792	13.3539	0.01	26.6978	>0.9999
		Lung	56831.1	0.01	259391	8811.52	0.01	52824.3	0.998102	4.0898e+07	0.01	326441111	219541	169.678	1.8063e+06	>0.9999	538.412	6.8233	1070	1151.03	83.2	2218.86	0.995885
		Eye	0.01	0.01	0.01	0.01	0.01	0.01	>0.9999	580.712	0.01	3434.93	729.717	0.01	4821.64	0.998537	134.874	61.4	208.348	16.5837	10.6674	22.5	0.973988
		Brain	0.01	0.01	0.01	0.01	0.01	0.01	>0.9999	160.064	0.01	1280.44	50.7874	0.01	404.816	>0.9999	341.005	0.01	682	2910.01	0.01	5820	>0.9999
		Blood	0.01	0.01	0.01	0.01	0.01	0.01	>0.9999	925.911	0.01	5667.23	146.427	0.01	877.009	0.998404	0.01	0.01	0.01	4.08378	0.01	8.15757	>0.9999
	Nipah-Malaysia Intraperitoneal	Liver	0.01	0.01	0.01	0.01	0.01	0.01	>0.9999	57885.6	0.01	252293	28421.8	2123.61	94566.1	>0.9999	18108.5	698.455	39730.5	36220.4	13.4	56746.3	0.905135
		Spleen	37.0639	0.01	134.368	226.928	0.01	1443.37	0.999945	45461.2	258	141272	66305.6	461.001	197016	0.985848	67224	3035.07	159518	51848.4	778.329	109021	0.982658
		Repro	52.6128	0.01	199.24	0.01	0.01	0.01	0.996195	894026	9822.1	4.83871e+06	313248	571.494	891796	>0.9999	1.89272e+06	266518	6590000	1.6663e+06	545	6.47021e+06	0.958964
		Kidney	0.01	0.01	0.01	0.01	0.01	0.01	>0.9999	149241	2985.22	380546	95934.5	7400	242473	0.99941	640867	477000	825141	472418	619	1.95255e+06	0.850698
		Heart	0.01	0.01	0.01	0.01	0.01	0.01	>0.9999	21207.3	0.01	119016	9478.98	481.317	34979.9	>0.9999	64007.3	879.887	100375	34132.2	152	143414	0.982658
		Lung	20.7828	0.01	145.419	42.8416	0.01	256.258	0.999945	273825	909	1.63602e+06	387581	1598.81	1.97942e+06	0.999716	880383	75.0864	2.07353e+06	2.81635e+06	7170	12182881	>0.9999
		Eye	0.01	0.01	0.01	0.01	0.01	0.01	>0.9999	31118.5	2060	70912.9	11363.5	399.433	49689.9	0.60207	207429	4393.14	463000	36736.8	217	116105	0.850698
		Brain	0.01	0.01	0.01	0.01	0.01	0.01	>0.9999	7351.33	110	17264.3	9133.63	37.3	35186.4	0.999716	3.1296e+06	38.7102	7654422	91213	0.01	241739	0.982658
		Blood	0.01	0.01	0.01	0.01	0.01	0.01	>0.9999	5669.26	0.01	19069.7	1003.89	0.01	2384.58	0.861739	24856.9	0.01	97428	15702	0.01	64428.9	>0.9999
	Nipah-Bangladesh Intranasal	Liver	0.896006	0.01	5.32603	263.583	0.01	1000.41	0.942352	773.661	0.01	3079.8	613.374	0.01	3180	0.9964	13027.9	1457.74	29896.7	2559.3	307.366	8705.29	0.624706
		Spleen	4.84	0.01	28.99	4875.7	0.01	19426.7	0.942352	104.134	0.01	416.505	1282.24	0.01	5640	0.996455	14146.8	179.614	36488.1	1370.99	97.8769	4613.05	0.803504
		Repro	0.01	0.01	0.01	258.957	0.01	1035.8	0.942352	9.14614	0.01	24.7646	378.992	0.01	1483.91	>0.9999	11503	202.993	40354	3239.23	0.01	16118.8	0.624706
		Kidney	1.12833	0.01	6.72	4236.26	0.01	16909.8	0.942352	28760.5	0.01	115037	3.16559e+07	0.01	189698192	0.892	221259	5493.36	716170	54651.1	876.647	247674	0.803504
		Heart	1.07	0.01	6.37	987.795	0.01	3847.16	0.942352	136.7	0.01	543.999	6.585e+11	0.01	2013000000000	0.462559	58900.7	614.66	230513	6574.05	0.01	32191.2	0.624706
		Lung	65984.4	0.01	365716	1.97421e+06	0.01	7.82503e+06	0.942352	1.6567e+08	0.01	662405441	2.33255e+06	2815.23	12400000	0.996455	634578	18899.2	2.15985e+06	1.09254e+07	947.225	54406078	0.803504
		Eye	0.01	0.01	0.01	126.389	0.01	505.526	0.942352	4.6374	0.01	12.6508	1066.44	0.01	3683.05	0.996455	38388.3	103.888	112938	1714.11	0.01	8414.42	0.701599
		Brain	0.01	0.01	0.01	61.1379	0.01	240.761	0.724153	25.0204	0.01	100.052	522.683	0.01	2786.06	0.996455	9697.7	738	33182.2	3042.09	0.01	13617.8	0.803504
		Blood	0.01	0.01	0.01	0.01	0.01	0.01	>0.9999	64.3824	0.01	257.5	0.437214	0.01	2.57328	0.996455	89.4196	0.01	206.658	90.2528	0.01	451.224	0.803504
	Nipah-Bangladesh Intraperitoneal	Liver	0.01	0.01	0.01	0.01	0.01	0.01	>0.9999	850.093	0.01	5950.59	2699.07	0.01	18170.2	0.865788	81741.2	0.01	316712	31347.6	0.01	65400	>0.9999
		Spleen	0.01	0.01	0.01	0.01	0.01	0.01	>0.9999	150.449	0.01	1053.09	51.7061	0.01	413.579	0.998652	12372.3	0.01	29375.5	6554.94	0.01	12150.3	>0.9999
		Repro	0.01	0.01	0.01	0.01	0.01	0.01	>0.9999	33.8864	0.01	237.145	41.2594	0.01	330.005	>0.9999	18062	0.01	59259.8	56014.1	0.01	197680	0.988028
		Kidney	0.01	0.01	0.01	0.01	0.01	0.01	>0.9999	59.8607	0.01	418.965	546.635	0.01	3008.36	0.526545	375074	0.01	1.09551e+06	106062	0.01	202936	0.998902
		Heart	0.01	0.01	0.01	0.01	0.01	0.01	>0.9999	0.01	0.01	0.01	13.3837	0.01	107	>0.9999	13964	368.374	49371.9	34897.8	11.1703	58113.6	0.962181
		Lung	0.01	0.01	0.01	8.09678	0.01	33.8948	0.865782	4139.45	0.01	28200	30163.9	0.01	116778	0.676194	811579	164.786	2.22541e+06	5.55291e+06	0.01	16822750	0.948336
		Eye	0.01	0.01	0.01	0.01	0.01	0.01	>0.9999	0.01	0.01	0.01	0.01	0.01	0.01	>0.9999	10295.8	75.5994	43517.1	28923.3	151.868	90885.6	0.948336
		Brain	0.01	0.01	0.01	0.01	0.01	0.01	>0.9999	0.01	0.01	0.01	669.052	0.01	3439.96	0.976986	24805.4	0.01	121301	107123	11.8466	271051	0.89584
		Blood	0.01	0.01	0.01	0.01	0.01	0.01	>0.9999	0.01	0.01	0.01	0.01	0.01	0.01	>0.9999	66.4567	0.01	213.253	758.324	0.01	3615.76	0.989843
			Respiratory Outcome							Neurological Outcome							Survivor
			Male			Female			p-value	Male			Female			p-value	Male			Female			p-value
			Mean	Min	Max	Mean	Min	Max		Mean	Min	Max	Mean	Min	Max		Mean	Min	Max	Mean	Min	Max
	Nipah-Malaysia Intranasal	Liver	144983	9650	566000	442186	2930	3250000	0.982831	28140.6	47.9	201000	331569	113	4720000	0.541346	6321.18	94.1	35300	3919.59	0.01	41500	0.541346
		Spleen	375339	0.01	1990000	336537	0.01	1780000	0.978476	328.704	0.01	2420	181580	0.01	4000000	0.199206	35.89	0.01	120	8934.86	0.01	104000	0.199206
		Repro	17402.6	803	90600	3.52334e+07	0.00655	316000000	0.978476	5840.51	0.01	55600	228707	0.01	5240000	0.541346	56.175	0.01	337	0.01	0.01	0.01	0.541346
		Kidney	128664	3280	451000	7.4659e+06	593	79200000	0.982831	5609.72	0.01	34100	1.7604e+06	0.01	24400000	0.627245	5.24167	0.01	31.4	76.5908	0.01	506	0.627245
		Heart	203052	16.9	1740000	87434.7	316	633000	0.966163	937.853	0.01	7950	22580.5	0.01	402000	0.609122	0.01	0.01	0.01	14.475	0.01	110	0.609122
		Lung	1.41224e+07	72300	34700000	41301300	98600	257000000	0.96456	24029.2	0.01	218000	1.83742e+06	0.01	25800000	0.627245	0.01	0.01	0.01	32.2158	0.01	238	0.627245
		Eye	24721.2	2520	86900	710070	30.4	7230000	0.982831	11651.9	0.01	100000	2.2766e+06	0.01	48800000	0.955399	36333.3	0.01	218000	4649.79	0.01	49000	0.955399
		Brain	31325.9	503	159000	581803	48.8	6710000	0.982831	124840900	11900	705000000	1.73767e+09	112	35400000000	0.955399	464330	282	1410000	7.25095e+06	0.01	63000000	0.955399
		Blood	2850.01	0.01	17100	316.906	0.01	1580	0.982831	0.66125	0.01	5.22	20.837	0.01	191	0.627245	0.01	0.01	0.01	7.325	0.01	45.7	0.627245
	Nipah-Malaysia Intraperitoneal	Liver	3.63743e+06	515880	11763310	924038	628529	1265778	0.904762	1.94072e+06	22033.1	6.03587e+06	1.90639e+06	10337.3	7.69421e+06	0.999502	No Survivors
		Spleen	1.15839e+06	128168	2.64583e+06	9.29732e+06	1688857	25648715	0.570544	206632	8841.16	461703	543980	3682.85	2.33262e+06	0.999502
		Repro	7.02749e+06	1.63168e+06	21168931	3.94976e+07	1.29014e+06	120515579	0.408313	822686	96470.8	1.36875e+06	1.16508e+06	1201	9776599	0.412463
		Kidney	1.11132e+07	1.78641e+06	38709869	1.91374e+07	6.65263e+06	26906653	0.561538	3.83001e+06	221021	17799581	5.53683e+06	8804	16535318	0.998681
		Heart	4.83063e+06	414471	17130415	1.64095e+06	113661	5169624	0.561538	188271	5663.36	689062	119170	0.01	426579	0.845638
		Lung	3.31724e+07	6.47619e+06	60426945	1.57078e+07	7102232	23382581	0.561538	8.81879e+06	9659.75	60652233	1.23406e+06	1429	7.27294e+06	0.994198
		Eye	933912	235875	1.95241e+06	2.1733e+06	996450	4854954	0.134115	536550	13014.7	2.84446e+06	519672	18	2.56871e+06	0.994198
		Brain	208068	36643	427986	297786	78570	742629	0.570544	4.06373e+08	68511.9	2654000000	1.08727e+08	2779	1175000000	0.999502
		Blood	51243.4	0.01	102487	19977.9	935.867	39019.8	0.570544	5960.42	0.01	36440.4	2733.97	0.01	9646.45	0.999502
	Nipah-Bangladesh Intranasal	Liver	403931	4793.42	1.38288e+06	416370	154.485	1.88268e+06	0.998248	17187.4	595.597	59375.3	50281.1	729.325	105075	0.995831	0.01	#	#	96.3972	8.09207	184.702	*
		Spleen	46685.1	0.01	166987	40553.3	0.01	232606	0.998248	433.06	0.01	3772.09	533.597	0.01	1562.21	>0.9999	5.89848	#	#	25.0503	0.01	50.0906	*
		Repro	194633	103.252	722890	28502.7	61.0315	80141.1	0.998248	455.393	0.01	2608.65	34.4316	0.01	54.9889	0.995831	0.01	#	#	0.01	0.01	0.01	*
		Kidney	973360	1319.05	4.43268e+06	362543	548.196	1.54621e+06	0.998248	81294.9	0.01	644442	17284.8	27.1851	49874.2	>0.9999	0.01	#	#	96.0797	71.4304	120.729	*
		Heart	86589.6	2368.02	253471	115033	738.88	736723	0.998248	997.486	0.01	2953.51	1557.14	0.01	3543.14	0.9981	0.01	#	#	3.61628	0.01	7.22256	*
		Lung	5.94572e+07	5284932	215151270	9.06127e+06	1971647	23326397	0.13034	901.551	31.2614	3212.78	2014.03	23.242	3744.9	0.996541	0.01	#	#	228.209	0.01	456.407	*
		Eye	906489	113.092	4.82904e+06	25524	952.86	73952.4	>0.9999	2.06152e+07	0.01	226760352	347.146	25.4728	734.418	>0.9999	0.01	#	#	1714.77	39.5503	3389.99	*
		Brain	65682.5	311.318	318429	43269.5	74.0307	239297	0.998248	1.94388e+08	385.522	1102000000	3.49065e+07	2.77904e+06	84425655	0.996541	31.0456	#	#	43588.1	907.646	86268.5	*
		Blood	166.246	0.01	498.717	4700.03	0.01	11169.5	0.832228	0.659636	0.01	6.25	4.15944	0.01	12.4583	0.996541	0.01	#	#	0.01	0.01	0.01	*
	Nipah-Bangladesh Intraperitoneal	Liver	ns	ns	ns	2.30442e+06	107746	6.6735e+06	*	157829	59.6898	972174	318987	0.01	3.58686e+06	0.991546	237.475	0.01	695.403	413.697	0.01	1654.76	0.999675
		Spleen	ns	ns	ns	648428	6807.85	1.80661e+06	*	38859	0.01	117739	216314	0.01	2.05316e+06	0.995814	176.351	0.01	474.566	0.01	0.01	0.01	0.990926
		Repro	ns	ns	ns	104774	39479.5	157821	*	4.42219e+08	0.01	7055000000	11557.1	0.01	70018.2	0.550177	0.01	0.01	0.01	0.01	0.01	0.01	>0.9999
		Kidney	ns	ns	ns	1.9987e+06	355489	3.49475e+06	*	7.02302e+07	0.01	1080000000	2.62205e+06	0.01	18968199	0.995814	145.434	0.01	727.128	0.01	0.01	0.01	>0.9999
		Heart	ns	ns	ns	201070	21654.1	546270	*	75214.5	0.01	335396	55650.2	0.01	245929	0.995814	0.01	0.01	0.01	0.01	0.01	0.01	>0.9999
		Lung	ns	ns	ns	1.11595e+07	698981	31107894	*	866605	0.01	6.13694e+06	2.82308e+07	0.01	405265456	0.995814	7.5558	0.01	37.739	0.01	0.01	0.01	>0.9999
		Eye	ns	ns	ns	79614.3	6981.62	206550	*	114281	0.01	856001	2.8638e+06	0.01	34784840	0.913777	0.01	0.01	0.01	0.01	0.01	0.01	>0.9999
		Brain	ns	ns	ns	3.41213e+06	856525	4.98791e+06	*	2.32836e+07	0.01	144514472	3.14575e+06	60.1237	17393818	0.995814	1.55977e+06	0.01	6.25741e+06	0.01	0.01	0.01	0.806193
		Blood	ns	ns	ns	0.01	0.01	0.01	*	2777.69	0.01	22902.3	3545.33	0.01	34889.6	0.995814	0.01	0.01	0.01	0.01	0.01	0.01	>0.9999

## Sheet: Table S7
	Natural History of Nipah Virus in Hamsters: Strain, Route, and Sex-Associated Variability Characterized using Large Datasets to Inform Pre-Clinical Study Design Katherine A. Davies, Stephen R. Welch, JoAnn D. Coleman-McCray, Teresa E. Sorvillo, Virginia Aida-Ficken, Christina F. Spiropoulou, Jessica R. Spengler
	Supplementary Table 7. Clinical signs in Nipah virus-infected Syrian hamsters.
	Incidence of clinical signs observed in Syrian hamsters infected with NiV-Malaysia or NiV-Bangladesh by Intranasal 106 TCID50 or Intraperitoneal route 104 TCID50. Percentages represent one or more observations in an individual over total number of hamsters in corresponding experimental cohort during study period (up to 28 days post infection) from aggregate dataset comprised of 189 animals. Signs…
	Clinical Sign		Nipah-Malaysia Intranasal	Nipah-Malaysia Intraperitoneal	Nipah-Bangladesh Intranasal	Nipah-Bangladesh Intraperitoneal
	Non-Specific Signs	Fever (>2°C increase from baseline)	0.23	0.08	0.03	0.13
		Weight loss (>3% over 72 hours, >10% overnight)	0.42	0.25	0.49	0.35
		Quiet, Alert, Responsive	0.84	0.63	0.7	0.58
		Quiet, Dull, Responsive	0.25	0.3	0.16	0.25
		Signs of distress (hunched, ruffled fur, squint, eye twitch)	0.59	0.43	0.32	0.23
		Hypoactive	0.41	0.35	0.35	0.1
		Hypothermia (>2°C decrease from baseline)	0.27	0.3	0.27	0.21
	Resp.	Respiratory Signs (increased respiratory rate, increased effort, tucked waist)	0.52	0.28	0.54	0.27
	Neurological	Altered locomotion (abnormal gait, ataxia, tremor, shaking, paresis)	0.56	0.43	0.3	0.5
		Abnormal behaviour (hyperactivity, aggression, hyperreactivity, overgrooming)	0.4	0.05	0.22	0.25
		Altered consciousness (unresponsive, moribund)	0.19	0.35	0.19	0.31
		Seizure (clonic, trance)	0.19	0.05	0.16	0.15
		Paralysis	0.08	0.2	0.08	0.06
		Vestibular dysfunction (head-tilt, circling, corkscrewing, unable to right self)	0.32	0.33	0.08	0.23
		Long Term Neurological Deficits	0.56	NA	0	0

## Sheet: Table S8
	Natural History of Nipah Virus in Hamsters: Strain, Route, and Sex-Associated Variability Characterized using Large Datasets to Inform Pre-Clinical Study Design Katherine A. Davies, Stephen R. Welch, JoAnn D. Coleman-McCray, Teresa E. Sorvillo, Virginia Aida-Ficken, Christina F. Spiropoulou, Jessica R. Spengler
	Supplementary Table 8. Clinical presentation of Nipah virus infection in humans.
	Clinical signs and symptoms reported in human cases of NiV-Malaysia or NiV-Bangladesh (NiV-M; n = 94–215 per report, NiV-B; n = 12–248 per report). Signs and symptoms are categorized as non-specific or organ system specific (respiratory or neurological) and are grouped when applicable. Values are inclusive of percentages reported as individual percentage or range. Uncommon signs with limited desc…
	Clinical Presentation		Nipah-Malaysia	Nipah-Bangladesh
	Non-Specific Signs	Fever	91-97%	99-100%
		Vomiting	27-36%	33-67%
		GI disorder (diarrhoea, constipation, abdominal pain, nausea)	2-45%	8-45%
		Anorexia	27%*	77%*
		Joint and/or muscle pain	7-47%	22-45%
		Fatigue	19%*	73-95%
	Resp.	Respiratory Signs (difficulty breathing, dyspnoea)	2-36%	58-75%
		Cough	14-36%	48-77%
	Neurological	Headache	65-88%	42-83%
		Altered mental state (disorientation, confusion, irritability, restlessness)	2-69%	35-100%
		Altered consciousness (drowsiness, dizziness, reduced consciousness, unconscious)	21-85%	23-93%
		Seizure (convulsion)	23-27%	3-42%
		Other neurological deficits (e.g., weakness, paralysis, ataxia, nystagmus)	5-15%	25-82%
		Long Term Neurological Deficits	15-31%	32%*^
	References		PMID: 10781618 PMID: 11938496 PMID: 10520634 PMID: 25417957	PMID: 17696217 PMID: 18444812 PMID: 17326940 PMID: 37756301
